# Supplementary material for: Exposure to Sub-inhibitory Concentrations of the Chemosensitizer 1-(1-Naphthylmethyl)-Piperazine Creates Membrane Destabilization in Multi-Drug Resistant Klebsiella pneumoniae
Source: Front Microbiol. 2019 Feb 13;10:92. doi: 10.3389/fmicb.2019.00092 (PMC6381021; doi:10.3389/fmicb.2019.00092)
Supplement: TABLE S1; WS 1 — Metabolic analysis – phenotypic Microarray analysis results on the NMP-mediated variations in K. pneumoniae metabolism. [file Table_1.XLSX]

## Sheet: Metabolic analysis 
						Average activity	Delta activity
#plate_id	well_id	chemical	category	moa	co_id	DMSO (Control)	NMP 250 µg/mL		Corrected Δ
PM01	A01	Negative Control	carbon	C-Source, negative control		0	0		0
PM01	A02	L-Arabinose	carbon	C-Source, carbohydrate	C00259	3	-1		1
PM01	A03	N-Acetyl-D-Glucosamine	carbon	C-Source, carbohydrate	C00140	4	0		0
PM01	A04	D-Saccharic acid	carbon	C-Source, carboxylic acid	C00818	3.5	0.5		-0.5
PM01	A05	Succinic acid	carbon	C-Source, carboxylic acid	C00042	3	1		-1
PM01	A06	D-Galactose	carbon	C-Source, carbohydrate	C00124	3	0		0
PM01	A07	L-Aspartic acid	carbon	C-Source, amino acid	C00049	2.5	0.5		-0.5
PM01	A08	L-Proline	carbon	C-Source, amino acid	C00148	3	1		-1
PM01	A09	D-Alanine	carbon	C-Source, amino acid	C00133	2	0.5		-0.5
PM01	A10	D-Trehalose	carbon	C-Source, carbohydrate	C01083	2	2		-2
PM01	A11	D-Mannose	carbon	C-Source, carbohydrate	C00159	2.5	0.5		-0.5
PM01	A12	Dulcitol	carbon	C-Source, carbohydrate	C01697	1.5	1.5		-1.5
PM01	B01	D-Serine	carbon	C-Source, amino acid	C00740	4	0		0
PM01	B02	D-Sorbitol	carbon	C-Source, carbohydrate	C00794	2.5	-1.5		1.5
PM01	B03	Glycerol	carbon	C-Source, carbohydrate	C00116	2	-2		2
PM01	B04	L-Fucose	carbon	C-Source, carbohydrate	C01019	2.5	-0.5		0.5
PM01	B05	D-Glucuronic acid	carbon	C-Source, carboxylic acid	C00191	3.5	0.5		-0.5
PM01	B06	D-Gluconic acid	carbon	C-Source, carboxylic acid	C00257	3	0		0
PM01	B07	DL-a-Glycerol Phosphate	carbon	C-Source, carbohydrate	C00093	3.5	0.5		-0.5
PM01	B08	D-Xylose	carbon	C-Source, carbohydrate	C00181	1.5	-0.5		0.5
PM01	B09	L-Lactic acid	carbon	C-Source, carboxylic acid	C01432	2.5	0.5		-0.5
PM01	B10	Formic acid	carbon	C-Source, carboxylic acid	C00058	2	2		-2
PM01	B11	D-Mannitol	carbon	C-Source, carbohydrate	C00392	2	2		-2
PM01	B12	L-Glutamic acid	carbon	C-Source, amino acid	C00025	2	2		-2
PM01	C01	D-Glucose-6-Phosphate	carbon	C-Source, carbohydrate	C00092	4	0		0
PM01	C02	D-Galactonic acid-g-Lactone	carbon	C-Source, carboxylic acid	C03383	4	0		0
PM01	C03	DL-Malic acid	carbon	C-Source, carboxylic acid	C00497	4	1		-1
PM01	C04	D-Ribose	carbon	C-Source, carbohydrate	C00121	2.5	-0.5		0.5
PM01	C05	Tween 20	carbon	C-Source, fatty acid	C11624	4	2		-2
PM01	C06	L-Rhamnose	carbon	C-Source, carbohydrate	C00507	2	-1		1
PM01	C07	D-Fructose	carbon	C-Source, carbohydrate	C00095	3	1		-1
PM01	C08	Acetic acid	carbon	C-Source, carboxylic acid	C00033	3	3		-3
PM01	C09	a-D-Glucose	carbon	C-Source, carbohydrate	C00031	2.5	0.5		-0.5
PM01	C10	Maltose	carbon	C-Source, carbohydrate	C00208	2	2		-2
PM01	C11	D-Melibiose	carbon	C-Source, carbohydrate	C05402	2.5	1.5		-1.5
PM01	C12	Thymidine	carbon	C-Source, carbohydrate	C00214	2	2		-2
PM01	D01	L-Asparagine	carbon	C-Source, amino acid	C00152	4	1		-1
PM01	D02	D-Aspartic acid	carbon	C-Source, amino acid	C00402	0	0		0
PM01	D03	D-Glucosaminic acid	carbon	C-Source, carboxylic acid	C03752	0	0		0
PM01	D04	1,2-Propanediol	carbon	C-Source, alcohol	C00583	0	0		0
PM01	D05	Tween 40	carbon	C-Source, fatty acid		0	-1		1
PM01	D06	a-Ketoglutaric acid	carbon	C-Source, carboxylic acid	C00026	0	0		0
PM01	D07	a-Ketobutyric acid	carbon	C-Source, carboxylic acid	C00109	0	-0.5		0.5
PM01	D08	a-Methyl-D-Galactoside	carbon	C-Source, carbohydrate	C03619	2.5	0.5		-0.5
PM01	D09	a-D-Lactose	carbon	C-Source, carbohydrate	C00243	2.5	0.5		-0.5
PM01	D10	Lactulose	carbon	C-Source, carbohydrate	C07064	2	0		0
PM01	D11	Sucrose	carbon	C-Source, carbohydrate	C00089	2	2		-2
PM01	D12	Uridine	carbon	C-Source, carbohydrate	C00299	2	2		-2
PM01	E01	L-Glutamine	carbon	C-Source, amino acid	C00064	4	0		0
PM01	E02	m-Tartaric acid	carbon	C-Source, carboxylic acid	C00552	0	0		0
PM01	E03	D-Glucose-1-Phosphate	carbon	C-Source, carbohydrate	C00103	3.5	-0.5		0.5
PM01	E04	D-Fructose-6-Phosphate	carbon	C-Source, carbohydrate	C00085	4	0		0
PM01	E05	Tween 80	carbon	C-Source, fatty acid	C11625	3	2		-2
PM01	E06	a-Hydroxyglutaric acid-g-Lactone	carbon	C-Source, carboxylic acid		0	-0.5		0.5
PM01	E07	a-Hydroxybutyric acid	carbon	C-Source, carboxylic acid	C05984	2	2		-2
PM01	E08	b-Methyl-D-Glucoside	carbon	C-Source, carbohydrate		2.5	0		0
PM01	E09	Adonitol	carbon	C-Source, carbohydrate	C00474	2	0		0
PM01	E10	Maltotriose	carbon	C-Source, carbohydrate	C01835	3	1		-1
PM01	E11	2`-Deoxyadenosine	carbon	C-Source, carbohydrate	C00559	2.5	2.5		-2.5
PM01	E12	Adenosine	carbon	C-Source, carbohydrate	C00212	2	2		-2
PM01	F01	Gly-Asp	carbon	C-Source, amino acid	C02871	4	3		-3
PM01	F02	Citric acid	carbon	C-Source, carboxylic acid	C00158	4	1		-1
PM01	F03	m-Inositol	carbon	C-Source, carbohydrate	C00137	3.5	0.5		-0.5
PM01	F04	D-Threonine	carbon	C-Source, amino acid	C00820	0	0		0
PM01	F05	Fumaric acid	carbon	C-Source, carboxylic acid	C00122	4	1		-1
PM01	F06	Bromosuccinic acid	carbon	C-Source, carboxylic acid		3.5	0.5		-0.5
PM01	F07	Propionic acid	carbon	C-Source, carboxylic acid	C00163	0	0		0
PM01	F08	Mucic acid	carbon	C-Source, carboxylic acid	C01807	3.5	1.5		-1.5
PM01	F09	Glycolic acid	carbon	C-Source, carboxylic acid	C00160	0	0		0
PM01	F10	Glyoxylic acid	carbon	C-Source, carboxylic acid	C00048	0	0		0
PM01	F11	D-Cellobiose	carbon	C-Source, carbohydrate	C00185	2	0		0
PM01	F12	Inosine	carbon	C-Source, carbohydrate	C00294	2	2		-2
PM01	G01	Gly-Glu	carbon	C-Source, amino acid		4	1.5		-1.5
PM01	G02	Tricarballylic acid	carbon	C-Source, carboxylic acid		0	0		0
PM01	G03	L-Serine	carbon	C-Source, amino acid	C00065	4	1		-1
PM01	G04	L-Threonine	carbon	C-Source, amino acid	C00188	3	3		-3
PM01	G05	L-Alanine	carbon	C-Source, amino acid	C00041	4	1.5		-1.5
PM01	G06	Ala-Gly	carbon	C-Source, amino acid		4	1.5		-1.5
PM01	G07	Acetoacetic acid	carbon	C-Source, carboxylic acid	C00164	0	0		0
PM01	G08	N-Acetyl-D-Mannosamine	carbon	C-Source, carbohydrate	C00645	2.5	2.5		-2.5
PM01	G09	Mono-Methylsuccinate	carbon	C-Source, carboxylic acid		0	-0.5		0.5
PM01	G10	Methylpyruvate	carbon	C-Source, ester		2.5	0.5		-0.5
PM01	G11	D-Malic acid	carbon	C-Source, carboxylic acid	C00497	2	2		-2
PM01	G12	L-Malic acid	carbon	C-Source, carboxylic acid	C00149	2	2		-2
PM01	H01	Gly-Pro	carbon	C-Source, amino acid		4	1		-1
PM01	H02	p-Hydroxyphenyl Acetic acid	carbon	C-Source, carboxylic acid	C00642	4	0.5		-0.5
PM01	H03	m-Hydroxyphenyl Acetic acid	carbon	C-Source, carboxylic acid	C05593	4	1		-1
PM01	H04	Tyramine	carbon	C-Source, amine	C00483	4	1		-1
PM01	H05	D-Psicose	carbon	C-Source, carbohydrate	C06468	3	0		0
PM01	H06	L-Lyxose	carbon	C-Source, carbohydrate	C01508	2	1.5		-1.5
PM01	H07	Glucuronamide	carbon	C-Source, amide	D01791	2.5	2.5		-2.5
PM01	H08	Pyruvic acid	carbon	C-Source, carboxylic acid	C00022	3.5	0.5		-0.5
PM01	H09	L-Galactonic acid-g-Lactone	carbon	C-Source, carboxylic acid	C01115	3	1		-1
PM01	H10	D-Galacturonic acid	carbon	C-Source, carboxylic acid	C00333	3	1		-1
PM01	H11	Phenylethylamine	carbon	C-Source, amine	C05332	0.5	0.5		-0.5
PM01	H12	2-Aminoethanol	carbon	C-Source, alcohol	C00189	0.5	0.5		-0.5
PM02	A01	Negative Control	carbon	C-Source, negative control		0	0		0
PM02	A02	Chondroitin Sulfate C	carbon	C-Source, polymer	C00635	0	-0.5		0.5
PM02	A03	a-Cyclodextrin	carbon	C-Source, polymer		0	0		0
PM02	A04	b-Cyclodextrin	carbon	C-Source, polymer		0	-1		1
PM02	A05	g-Cyclodextrin	carbon	C-Source, polymer		0	0		0
PM02	A06	Dextrin	carbon	C-Source, polymer	C00721	4	0		0
PM02	A07	Gelatin	carbon	C-Source, polymer	C01498	0	-0.5		0.5
PM02	A08	Glycogen	carbon	C-Source, polymer	C00182	0	0		0
PM02	A09	Inulin	carbon	C-Source, polymer	C00368	0	0		0
PM02	A10	Laminarin	carbon	C-Source, polymer	C00771	0	0		0
PM02	A11	Mannan	carbon	C-Source, polymer	C00464	0	0		0
PM02	A12	Pectin	carbon	C-Source, polymer	C00714	2	0		0
PM02	B01	N-Acetyl-D-Galactosamine	carbon	C-Source, carbohydrate	C01074	0	0		0
PM02	B02	N-Acetyl-Neuraminic acid	carbon	C-Source, carboxylic acid	C00270	0	0		0
PM02	B03	b-D-Allose	carbon	C-Source, carbohydrate	C01487	0	0		0
PM02	B04	Amygdalin	carbon	C-Source, carbohydrate	C08325	0	0		0
PM02	B05	D-Arabinose	carbon	C-Source, carbohydrate	C00216	0	0		0
PM02	B06	D-Arabitol	carbon	C-Source, carbohydrate	C01904	4	0		0
PM02	B07	L-Arabitol	carbon	C-Source, carbohydrate	C00532	0	-0.5		0.5
PM02	B08	Arbutin	carbon	C-Source, carbohydrate	C06186	4	0		0
PM02	B09	2-Deoxy-D-Ribose	carbon	C-Source, carbohydrate	C01801	0	0		0
PM02	B10	i-Erythritol	carbon	C-Source, carbohydrate	C00503	0	0		0
PM02	B11	D-Fucose	carbon	C-Source, carbohydrate	C01018	0	0		0
PM02	B12	3-O-b-D-Galactopyranosyl-D-Arabinose	carbon	C-Source, carbohydrate		3	0		0
PM02	C01	Gentiobiose	carbon	C-Source, carbohydrate	C08240	4	0		0
PM02	C02	L-Glucose	carbon	C-Source, carbohydrate		0	0		0
PM02	C03	D-Lactitol	carbon	C-Source, carbohydrate		3	1		-1
PM02	C04	D-Melezitose	carbon	C-Source, carbohydrate	C08243	0	0		0
PM02	C05	Maltitol	carbon	C-Source, carbohydrate	G00275	3.5	0.5		-0.5
PM02	C06	a-Methyl-D-Glucoside	carbon	C-Source, carbohydrate		3	2.5		-2.5
PM02	C07	b-Methyl-D-Galactoside	carbon	C-Source, carbohydrate	C03619	4	0		0
PM02	C08	3-Methylglucose	carbon	C-Source, carbohydrate		0	0		0
PM02	C09	b-Methyl-D-Glucuronic acid	carbon	C-Source, carboxylic acid	C08350	0	0		0
PM02	C10	a-Methyl-D-Mannoside	carbon	C-Source, carbohydrate		0	0		0
PM02	C11	b-Methyl-D-Xyloside	carbon	C-Source, carbohydrate		0	0		0
PM02	C12	Palatinose	carbon	C-Source, carbohydrate	C01742	2.5	-0.5		0.5
PM02	D01	D-Raffinose	carbon	C-Source, carbohydrate	C00492	4	0		0
PM02	D02	Salicin	carbon	C-Source, carbohydrate	C01451	4	0		0
PM02	D03	Sedoheptulosan	carbon	C-Source, carbohydrate		0	0		0
PM02	D04	L-Sorbose	carbon	C-Source, carbohydrate	C00247	4	0		0
PM02	D05	Stachyose	carbon	C-Source, carbohydrate	C01613	3	0		0
PM02	D06	D-Tagatose	carbon	C-Source, carbohydrate	C00795	2	-2		2
PM02	D07	Turanose	carbon	C-Source, carbohydrate	G03588	3.5	0.5		-0.5
PM02	D08	Xylitol	carbon	C-Source, carbohydrate	C00379	1	1		-1
PM02	D09	N-Acetyl-D-Glucosaminitol	carbon	C-Source, carbohydrate		0	0		0
PM02	D10	g-Amino-N-Butyric acid	carbon	C-Source, carboxylic acid	C00334	1.5	1.5		-1.5
PM02	D11	d-Amino Valeric acid	carbon	C-Source, carboxylic acid	C00431	3	3		-3
PM02	D12	Butyric acid	carbon	C-Source, carboxylic acid	C00246	0	0		0
PM02	E01	Capric acid	carbon	C-Source, carboxylic acid	C01571	0	0		0
PM02	E02	Caproic acid	carbon	C-Source, carboxylic acid	C01585	0	0		0
PM02	E03	Citraconic acid	carbon	C-Source, carboxylic acid	C02226	0	0		0
PM02	E04	Citramalic acid	carbon	C-Source, carboxylic acid	C00815	0	0		0
PM02	E05	D-Glucosamine	carbon	C-Source, carbohydrate	C00329	3	-1		1
PM02	E06	2-Hydroxybenzoic acid	carbon	C-Source, carboxylic acid	C00805	0	0		0
PM02	E07	4-Hydroxybenzoic acid	carbon	C-Source, carboxylic acid	C00156	3	3		-3
PM02	E08	b-Hydroxybutyric acid	carbon	C-Source, carboxylic acid	C01089	4	1		-1
PM02	E09	g-Hydroxybutyric acid	carbon	C-Source, carboxylic acid	C00989	0	0		0
PM02	E10	a-Keto-Valeric acid	carbon	C-Source, carboxylic acid	C00567	0	0		0
PM02	E11	Itaconic acid	carbon	C-Source, carboxylic acid	C00490	0	0		0
PM02	E12	5-Keto-D-Gluconic acid	carbon	C-Source, carboxylic acid	C01062	0	0		0
PM02	F01	D-Lactic acid Methyl Ester	carbon	C-Source, ester		4	1		-1
PM02	F02	Malonic acid	carbon	C-Source, carboxylic acid	C00383	3.5	3		-3
PM02	F03	Melibionic acid	carbon	C-Source, carbohydrate		4	0		0
PM02	F04	Oxalic acid	carbon	C-Source, carboxylic acid	C00209	0	0		0
PM02	F05	Oxalomalic acid	carbon	C-Source, carboxylic acid	C01990	0	0		0
PM02	F06	Quinic acid	carbon	C-Source, carboxylic acid	C00296	4	1		-1
PM02	F07	D-Ribono-1,4-Lactone	carbon	C-Source, carboxylic acid		0	0		0
PM02	F08	Sebacic acid	carbon	C-Source, carboxylic acid	C08277	0	0		0
PM02	F09	Sorbic acid	carbon	C-Source, carboxylic acid		0	0		0
PM02	F10	Succinamic acid	carbon	C-Source, carboxylic acid		1	1		-1
PM02	F11	D-Tartaric acid	carbon	C-Source, carboxylic acid	C02107	0	0		0
PM02	F12	L-Tartaric acid	carbon	C-Source, carboxylic acid	C00898	0	0		0
PM02	G01	Acetamide	carbon	C-Source, amide	C06244	0	0		0
PM02	G02	L-Alaninamide	carbon	C-Source, amide		1	0.5		-0.5
PM02	G03	N-Acetyl-L-Glutamic acid	carbon	C-Source, amino acid	C00624	0	0		0
PM02	G04	L-Arginine	carbon	C-Source, amino acid	C00062	4	4		-4
PM02	G05	Glycine	carbon	C-Source, amino acid	C00037	0	0		0
PM02	G06	L-Histidine	carbon	C-Source, amino acid	C00135	4	0		0
PM02	G07	L-Homoserine	carbon	C-Source, amino acid	C00263	0	0		0
PM02	G08	Hydroxy-L-Proline	carbon	C-Source, amino acid	C01015	0	0		0
PM02	G09	L-Isoleucine	carbon	C-Source, amino acid	C00407	0	0		0
PM02	G10	L-Leucine	carbon	C-Source, amino acid	C00123	0	0		0
PM02	G11	L-Lysine	carbon	C-Source, amino acid	C00047	0	0		0
PM02	G12	L-Methionine	carbon	C-Source, amino acid	C00073	0	0		0
PM02	H01	L-Ornithine	carbon	C-Source, amino acid	C00077	3	3		-3
PM02	H02	L-Phenylalanine	carbon	C-Source, amino acid	C00079	3.5	3		-3
PM02	H03	L-Pyroglutamic acid	carbon	C-Source, amino acid	C02238	0	0		0
PM02	H04	L-Valine	carbon	C-Source, amino acid	C00183	0	0		0
PM02	H05	D,L-Carnitine	carbon	C-Source, carboxylic acid	C00487	0	0		0
PM02	H06	sec-Butylamine	carbon	C-Source, amine		0	0		0
PM02	H07	D,L-Octopamine	carbon	C-Source, amine	C04227	4	1		-1
PM02	H08	Putrescine	carbon	C-Source, amine	C00134	4	1.5		-1.5
PM02	H09	Dihydroxyacetone	carbon	C-Source, alcohol	C00184	3	1		-1
PM02	H10	2,3-Butanediol	carbon	C-Source, alcohol	C03044	0	0		0
PM02	H11	2,3-Butanedione	carbon	C-Source, alcohol	C00741	0	0		0
PM02	H12	3-Hydroxy-2-buta	carbon	C-Source, alcohol	C00466	0	0		0
PM03	A01	Negative Control	nitrogen	N-Source, Negative control		0	0		0
PM03	A02	Ammonia	nitrogen	N-Source, inorganic	C00014	4	1		-1
PM03	A03	Nitrite	nitrogen	N-Source, inorganic	C00088	4	3		-3
PM03	A04	Nitrate	nitrogen	N-Source, inorganic	C00244	3	0.5		-0.5
PM03	A05	Urea	nitrogen	N-Source, other	C00086	3	1		-1
PM03	A06	Biuret	nitrogen	N-Source, other	C06555	0	0		0
PM03	A07	L-Alanine	nitrogen	N-Source, amino acid	C00041	2	0		0
PM03	A08	L-Arginine	nitrogen	N-Source, amino acid	C00062	3	1		-1
PM03	A09	L-Asparagine	nitrogen	N-Source, amino acid	C00152	2	0		0
PM03	A10	L-Aspartic acid	nitrogen	N-Source, amino acid	C00049	0	-2		2
PM03	A11	L-Cysteine	nitrogen	N-Source, amino acid	C00097	2	1		-1
PM03	A12	L-Glutamic acid	nitrogen	N-Source, amino acid	C00025	1	0.5		-0.5
PM03	B01	L-Glutamine	nitrogen	N-Source, amino acid	C00064	4	0		0
PM03	B02	Glycine	nitrogen	N-Source, amino acid	C00037	4	1		-1
PM03	B03	L-Histidine	nitrogen	N-Source, amino acid	C00135	4	0		0
PM03	B04	L-Isoleucine	nitrogen	N-Source, amino acid	C00407	1	1		-1
PM03	B05	L-Leucine	nitrogen	N-Source, amino acid	C00123	1	0.5		-0.5
PM03	B06	L-Lysine	nitrogen	N-Source, amino acid	C00047	1	0.5		-0.5
PM03	B07	L-Methionine	nitrogen	N-Source, amino acid	C00073	2.5	2.5		-2.5
PM03	B08	L-Phenylalanine	nitrogen	N-Source, amino acid	C00079	2	0.5		-0.5
PM03	B09	L-Proline	nitrogen	N-Source, amino acid	C00148	2	1		-1
PM03	B10	L-Serine	nitrogen	N-Source, amino acid	C00065	2	0.5		-0.5
PM03	B11	L-Threonine	nitrogen	N-Source, amino acid	C00188	1	1		-1
PM03	B12	L-Tryptophan	nitrogen	N-Source, amino acid	C00078	1	0		0
PM03	C01	L-Tyrosine	nitrogen	N-Source, amino acid	C00082	4	3		-3
PM03	C02	L-Valine	nitrogen	N-Source, amino acid	C00183	1	1		-1
PM03	C03	D-Alanine	nitrogen	N-Source, amino acid	C00133	4	1		-1
PM03	C04	D-Asparagine	nitrogen	N-Source, amino acid	C01905	3	0.5		-0.5
PM03	C05	D-Aspartic acid	nitrogen	N-Source, amino acid	C00402	0	0		0
PM03	C06	D-Glutamic acid	nitrogen	N-Source, amino acid	C00217	3	2		-2
PM03	C07	D-Lysine	nitrogen	N-Source, amino acid	C00739	0	0		0
PM03	C08	D-Serine	nitrogen	N-Source, amino acid	C00740	3	0		0
PM03	C09	D-Valine	nitrogen	N-Source, amino acid	C06417	0	0		0
PM03	C10	L-Citrulline	nitrogen	N-Source, amino acid	C00327	1	1		-1
PM03	C11	L-Homoserine	nitrogen	N-Source, amino acid	C00263	0	0		0
PM03	C12	L-Ornithine	nitrogen	N-Source, amino acid	C00077	1	1		-1
PM03	D01	N-Acetyl-L-Glutamic acid	nitrogen	N-Source, amino acid	C00624	0	0		0
PM03	D02	N-Phthaloyl-L-Glutamic acid	nitrogen	N-Source, amino acid		3	-1		1
PM03	D03	L-Pyroglutamic acid	nitrogen	N-Source, amino acid	C02238	0	0		0
PM03	D04	Hydroxylamine	nitrogen	N-Source, other	C00192	0	0		0
PM03	D05	Methylamine	nitrogen	N-Source, other	C00218	0	0		0
PM03	D06	N-Amylamine	nitrogen	N-Source, other		0	0		0
PM03	D07	N-Butylamine	nitrogen	N-Source, other		0	0		0
PM03	D08	Ethylamine	nitrogen	N-Source, other	C00797	0	0		0
PM03	D09	Ethanolamine	nitrogen	N-Source, other	C00189	2	2		-2
PM03	D10	Ethylenediamine	nitrogen	N-Source, other	C12511	0	0		0
PM03	D11	Putrescine	nitrogen	N-Source, other	C00134	0.5	0		0
PM03	D12	Agmatine	nitrogen	N-Source, other	C00179	2	0		0
PM03	E01	Histamine	nitrogen	N-Source, other	C00388	0	0		0
PM03	E02	b-Phenylethylamine	nitrogen	N-Source, other	C05332	0	0		0
PM03	E03	Tyramine	nitrogen	N-Source, other	C00483	4	2.5		-2.5
PM03	E04	Acetamide	nitrogen	N-Source, other	C06244	0	0		0
PM03	E05	Formamide	nitrogen	N-Source, other	C00488	0	0		0
PM03	E06	Glucuronamide	nitrogen	N-Source, other	D01791	1.5	-1.5		1.5
PM03	E07	DL-Lactamide	nitrogen	N-Source, other		0	0		0
PM03	E08	D-Glucosamine	nitrogen	N-Source, other	C00329	2	-1		1
PM03	E09	D-Galactosamine	nitrogen	N-Source, other	C02262	0	-0.5		0.5
PM03	E10	D-Mannosamine	nitrogen	N-Source, other	C03570	1	-1		1
PM03	E11	N-Acetyl-D-Glucosamine	nitrogen	N-Source, other	C00140	1	-1		1
PM03	E12	N-Acetyl-D-Galactosamine	nitrogen	N-Source, other	C01074	0	0		0
PM03	F01	N-Acetyl-D-Mannosamine	nitrogen	N-Source, other	C00645	0.5	0.5		-0.5
PM03	F02	Adenine	nitrogen	N-Source, other	C00147	3	2.5		-2.5
PM03	F03	Adenosine	nitrogen	N-Source, other	C00212	4	0		0
PM03	F04	Cytidine	nitrogen	N-Source, other	C00475	4	0		0
PM03	F05	Cytosine	nitrogen	N-Source, other	C00380	4	1		-1
PM03	F06	Guanine	nitrogen	N-Source, other	C00242	0	0		0
PM03	F07	Guanosine	nitrogen	N-Source, other	C00387	3	0.5		-0.5
PM03	F08	Thymine	nitrogen	N-Source, other	C00178	0.5	0.5		-0.5
PM03	F09	Thymidine	nitrogen	N-Source, other	C00214	0	0		0
PM03	F10	Uracil	nitrogen	N-Source, other	C00106	1	1		-1
PM03	F11	Uridine	nitrogen	N-Source, other	C00299	1.5	1		-1
PM03	F12	Inosine	nitrogen	N-Source, other	C00294	0.5	-0.5		0.5
PM03	G01	Xanthine	nitrogen	N-Source, other	C00385	4	4		-4
PM03	G02	Xanthosine	nitrogen	N-Source, other	C01762	1	-2		2
PM03	G03	Uric acid	nitrogen	N-Source, other	C00366	3.5	0.5		-0.5
PM03	G04	Alloxan	nitrogen	N-Source, other	C07599	3	-0.5		0.5
PM03	G05	Allantoin	nitrogen	N-Source, other	C01551	3.5	0.5		-0.5
PM03	G06	Parabanic acid	nitrogen	N-Source, other		4	0		0
PM03	G07	DL-a-Amino-N-Butyric acid	nitrogen	N-Source, other	C02261	3	2		-2
PM03	G08	g-Amino-N-Butyric acid	nitrogen	N-Source, other	C00334	1	1		-1
PM03	G09	e-Amino-N-Caproic acid	nitrogen	N-Source, other	C02378	0	0		0
PM03	G10	DL-a-Amino-Caprylic acid	nitrogen	N-Source, other		0	0		0
PM03	G11	d-Amino-N-Valeric acid	nitrogen	N-Source, other	C00431	0.5	0.5		-0.5
PM03	G12	a-Amino-N-Valeric acid	nitrogen	N-Source, other	C01826	1	1		-1
PM03	H01	Ala-Asp	nitrogen	N-Source, peptide	C02871	4	1		-1
PM03	H02	Ala-Gln	nitrogen	N-Source, peptide		4	0		0
PM03	H03	Ala-Glu	nitrogen	N-Source, peptide		4	0.5		-0.5
PM03	H04	Ala-Gly	nitrogen	N-Source, peptide		4	1		-1
PM03	H05	Ala-His	nitrogen	N-Source, peptide		4	1		-1
PM03	H06	Ala-Leu	nitrogen	N-Source, peptide	C05035	3	2		-2
PM03	H07	Ala-Thr	nitrogen	N-Source, peptide		3.5	0.5		-0.5
PM03	H08	Gly-Asn	nitrogen	N-Source, peptide		3	0		0
PM03	H09	Gly-Gln	nitrogen	N-Source, peptide		2	0		0
PM03	H10	Gly-Glu	nitrogen	N-Source, peptide		2	0		0
PM03	H11	Gly-Met	nitrogen	N-Source, peptide		2	2		-2
PM03	H12	Met-Ala	nitrogen	N-Source, peptide		1	1		-1
PM04	A01	Negative Control	phosphate & sulphur	P-Source, Negative control		0	0		0
PM04	A02	Phosphate	phosphate & sulphur	P-Source, inorganic	C00009	3	0.5		-0.5
PM04	A03	Pyrophosphate	phosphate & sulphur	P-Source, inorganic	C00013	3	3		-3
PM04	A04	Trimetaphosphate	phosphate & sulphur	P-Source, inorganic	C02466	3	2		-2
PM04	A05	Tripolyphosphate	phosphate & sulphur	P-Source, inorganic	C00536	3	1		-1
PM04	A06	Triethyl Phosphate	phosphate & sulphur	P-Source, organic		0	-1.5		1.5
PM04	A07	Hypophosphite	phosphate & sulphur	P-Source, inorganic		2	2		-2
PM04	A08	Adenosine 2`-Monophosphate	phosphate & sulphur	P-Source, organic	C00946	3	0.5		-0.5
PM04	A09	Adenosine 3`-Monophosphate	phosphate & sulphur	P-Source, organic	C01367	3	0.5		-0.5
PM04	A10	Adenosine 5`-Monophosphate	phosphate & sulphur	P-Source, organic	C00020	2.5	0		0
PM04	A11	Adenosine 2`,3`-Cyclic Monophosphate	phosphate & sulphur	P-Source, organic		2	1		-1
PM04	A12	Adenosine 3`,5`-Cyclic Monophosphate	phosphate & sulphur	P-Source, organic	C00575	1	0		0
PM04	B01	Thiophosphate	phosphate & sulphur	P-Source, inorganic		3	3		-3
PM04	B02	Dithiophosphate	phosphate & sulphur	P-Source, inorganic		3	2.5		-2.5
PM04	B03	DL-a-Glycerol Phosphate	phosphate & sulphur	P-Source, organic	C00093	3	1		-1
PM04	B04	b-Glycerol Phosphate	phosphate & sulphur	P-Source, organic	C02979	3	2		-2
PM04	B05	Carbamyl Phosphate	phosphate & sulphur	P-Source, organic	C00169	1.5	0.5		-0.5
PM04	B06	D-2-Phospho-Glyceric acid	phosphate & sulphur	P-Source, organic	C00631	3	2.5		-2.5
PM04	B07	D-3-Phospho-Glyceric acid	phosphate & sulphur	P-Source, organic	C00197	3	1.5		-1.5
PM04	B08	Guanosine 2`-Monophosphate	phosphate & sulphur	P-Source, organic		3	0.5		-0.5
PM04	B09	Guanosine 3`-Monophosphate	phosphate & sulphur	P-Source, organic	C06193	2.5	0		0
PM04	B10	Guanosine 5`-Monophosphate	phosphate & sulphur	P-Source, organic	C00144	2	0		0
PM04	B11	Guanosine 2`,3`-Cyclic Monophosphate	phosphate & sulphur	P-Source, organic		2	2		-2
PM04	B12	Guanosine 3`,5`-Cyclic Monophosphate	phosphate & sulphur	P-Source, organic	C00942	0	0		0
PM04	C01	Phosphoenol Pyruvate	phosphate & sulphur	P-Source, organic	C00074	3	2		-2
PM04	C02	Phospho-Glycolic acid	phosphate & sulphur	P-Source, organic	C00988	3	2		-2
PM04	C03	D-Glucose-1-Phosphate	phosphate & sulphur	P-Source, organic	C00103	3	0		0
PM04	C04	D-Glucose-6-Phosphate	phosphate & sulphur	P-Source, organic	C00092	3	0		0
PM04	C05	2-Deoxy-D-Glucose 6-Phosphate	phosphate & sulphur	P-Source, organic	C06369	3	3		-3
PM04	C06	D-Glucosamine-6-Phosphate	phosphate & sulphur	P-Source, organic	C00352	3	0		0
PM04	C07	6-Phospho-Gluconic acid	phosphate & sulphur	P-Source, organic		3	0.5		-0.5
PM04	C08	Cytidine 2`-Monophosphate	phosphate & sulphur	P-Source, organic	C03104	3	0.5		-0.5
PM04	C09	Cytidine 3`-Monophosphate	phosphate & sulphur	P-Source, organic	C05822	3	0		0
PM04	C10	Cytidine 5`-Monophosphate	phosphate & sulphur	P-Source, organic	C00055	2	-0.5		0.5
PM04	C11	Cytidine 2`,3`-Cyclic Monophosphate	phosphate & sulphur	P-Source, organic		2	0		0
PM04	C12	Cytidine 3`,5`-Cyclic Monophosphate	phosphate & sulphur	P-Source, organic	C00941	0	0		0
PM04	D01	D-Mannose-1-Phosphate	phosphate & sulphur	P-Source, organic	C00636	3	0.5		-0.5
PM04	D02	D-Mannose-6-Phosphate	phosphate & sulphur	P-Source, organic	C00275	3	0		0
PM04	D03	Cysteamine-S-Phosphate	phosphate & sulphur	P-Source, organic		3	2		-2
PM04	D04	Phospho-L-Arginine	phosphate & sulphur	P-Source, organic	C05945	3	2		-2
PM04	D05	O-Phospho-D-Serine	phosphate & sulphur	P-Source, organic	C02532	3	3		-3
PM04	D06	O-Phospho-L-Serine	phosphate & sulphur	P-Source, organic	C01005	3	0.5		-0.5
PM04	D07	O-Phospho-L-Threonine	phosphate & sulphur	P-Source, organic		3	1		-1
PM04	D08	Uridine 2`-Monophosphate	phosphate & sulphur	P-Source, organic	C03031	3	0.5		-0.5
PM04	D09	Uridine 3`-Monophosphate	phosphate & sulphur	P-Source, organic	C01368	3	0.5		-0.5
PM04	D10	Uridine 5`-Monophosphate	phosphate & sulphur	P-Source, organic	C00105	3	0.5		-0.5
PM04	D11	Uridine 2`,3`-Cyclic Monophosphate	phosphate & sulphur	P-Source, organic	C02355	3	1.5		-1.5
PM04	D12	Uridine 3`,5`-Cyclic Monophosphate	phosphate & sulphur	P-Source, organic		0.5	-0.5		0.5
PM04	E01	O-Phospho-D-Tyrosine	phosphate & sulphur	P-Source, organic	C06501	3	2		-2
PM04	E02	O-Phospho-L-Tyrosine	phosphate & sulphur	P-Source, organic	C06501	3	2		-2
PM04	E03	Phosphocreatine	phosphate & sulphur	P-Source, organic	C02305	3	2		-2
PM04	E04	Phosphoryl Choline	phosphate & sulphur	P-Source, organic	C00588	3	0.5		-0.5
PM04	E05	O-Phosphoryl-Ethanolamine	phosphate & sulphur	P-Source, organic	C00346	3	2		-2
PM04	E06	Phosphono Acetic acid	phosphate & sulphur	P-Source, organic	C05682	2	2		-2
PM04	E07	2-Aminoethyl Phosphonic acid	phosphate & sulphur	P-Source, organic	C03557	2	0		0
PM04	E08	Methylene Diphosphonic acid	phosphate & sulphur	P-Source, organic		0	0		0
PM04	E09	Thymidine 3`-Monophosphate	phosphate & sulphur	P-Source, organic		3	0.5		-0.5
PM04	E10	Thymidine 5`-Monophosphate	phosphate & sulphur	P-Source, organic	C00364	3	0.5		-0.5
PM04	E11	Inositol Hexaphosphate	phosphate & sulphur	P-Source, organic	C01204	2	2		-2
PM04	E12	Thymidine 3`,5`-Cyclic Monophosphate	phosphate & sulphur	P-Source, organic		0	-1		1
PM04	F01	Negative Control	phosphate & sulphur	S-Source, Negative control		0	0		0
PM04	F02	Sulfate	phosphate & sulphur	S-Source, inorganic	C00059	0	0		0
PM04	F03	Thiosulfate	phosphate & sulphur	S-Source, inorganic	C00320	0	-1		1
PM04	F04	Tetrathionate	phosphate & sulphur	S-Source, inorganic	C02084	0	0		0
PM04	F05	Thiophosphate	phosphate & sulphur	S-Source, inorganic		0	-0.5		0.5
PM04	F06	Dithiophosphate	phosphate & sulphur	S-Source, inorganic		0	-1		1
PM04	F07	L-Cysteine	phosphate & sulphur	S-Source, organic	C00097	0	-2		2
PM04	F08	D-Cysteine	phosphate & sulphur	S-Source, organic	C00793	0	0		0
PM04	F09	Cys-Gly	phosphate & sulphur	S-Source, organic		0	0		0
PM04	F10	L-Cysteic acid	phosphate & sulphur	S-Source, organic	C00506	0	0		0
PM04	F11	Cysteamine	phosphate & sulphur	S-Source, organic	C01678	1	1		-1
PM04	F12	L-Cysteine Sulfinic acid	phosphate & sulphur	S-Source, organic	C00606	0.5	0.5		-0.5
PM04	G01	N-Acetyl-L-Cysteine	phosphate & sulphur	S-Source, organic	C06809	0	0		0
PM04	G02	S-Methyl-L-Cysteine	phosphate & sulphur	S-Source, organic	C03540	0	0		0
PM04	G03	Cystathionine	phosphate & sulphur	S-Source, organic	C00542	0	0		0
PM04	G04	Lanthionine	phosphate & sulphur	S-Source, organic		0	-1		1
PM04	G05	Glutathione	phosphate & sulphur	S-Source, organic	C00051	0	0		0
PM04	G06	DL-Ethionine	phosphate & sulphur	S-Source, organic	C11227	0	0		0
PM04	G07	L-Methionine	phosphate & sulphur	S-Source, organic	C00073	0	0		0
PM04	G08	D-Methionine	phosphate & sulphur	S-Source, organic	C00855	0	0		0
PM04	G09	Gly-Met	phosphate & sulphur	S-Source, organic		0	0		0
PM04	G10	N-Acetyl-D,L-Methionine	phosphate & sulphur	S-Source, organic	C02712	0	0		0
PM04	G11	L-Methionine Sulfoxide	phosphate & sulphur	S-Source, organic	C02989	0	0		0
PM04	G12	L-Methionine Sulfone	phosphate & sulphur	S-Source, organic		0.5	0.5		-0.5
PM04	H01	L-Djenkolic acid	phosphate & sulphur	S-Source, organic	C08275	0	0		0
PM04	H02	Thiourea	phosphate & sulphur	S-Source, organic	C14415	0	-0.5		0.5
PM04	H03	1-Thio-b-D-Glucose	phosphate & sulphur	S-Source, organic		0	0		0
PM04	H04	DL-Lipoamide	phosphate & sulphur	S-Source, organic	C00248	0	-0.5		0.5
PM04	H05	Taurocholic acid	phosphate & sulphur	S-Source, organic	C05122	0	0		0
PM04	H06	Taurine	phosphate & sulphur	S-Source, organic	C00245	0	0		0
PM04	H07	Hypotaurine	phosphate & sulphur	S-Source, organic	C00519	0	0		0
PM04	H08	p-Aminobenzene Sulfonic acid	phosphate & sulphur	S-Source, organic	C00568	0	0		0
PM04	H09	Butane Sulfonic acid	phosphate & sulphur	S-Source, organic		0	0		0
PM04	H10	2-Hydroxyethane Sulfonic acid	phosphate & sulphur	S-Source, organic	C05123	0	0		0
PM04	H11	Methane Sulfonic acid	phosphate & sulphur	S-Source, organic	C11145	0.5	0.5		-0.5
PM04	H12	Tetramethylene Sulfone	phosphate & sulphur	S-Source, organic		1	1		-1
PM06	A01	Negative Control	nitrogen peptides	N-Source, Negative control		0	0		0
PM06	A02	L-Glutamine	nitrogen peptides	N-Source, amino acid	C00064	4	0		0
PM06	A03	Ala-Ala	nitrogen peptides	N-Source, peptide		4	1		-1
PM06	A04	Ala-Arg	nitrogen peptides	N-Source, peptide	C05034	4	1		-1
PM06	A05	Ala-Asn	nitrogen peptides	N-Source, peptide		3	0.5		-0.5
PM06	A06	Ala-Glu	nitrogen peptides	N-Source, peptide		3	0		0
PM06	A07	Ala-Gly	nitrogen peptides	N-Source, peptide		3	1		-1
PM06	A08	Ala-His	nitrogen peptides	N-Source, peptide		3	1		-1
PM06	A09	Ala-Leu	nitrogen peptides	N-Source, peptide	C05035	2	1		-1
PM06	A10	Ala-Lys	nitrogen peptides	N-Source, peptide	C05036	2	1		-1
PM06	A11	Ala-Phe	nitrogen peptides	N-Source, peptide		2.5	1		-1
PM06	A12	Ala-Pro	nitrogen peptides	N-Source, peptide		2	1.5		-1.5
PM06	B01	Ala-Ser	nitrogen peptides	N-Source, peptide		4	1		-1
PM06	B02	Ala-Thr	nitrogen peptides	N-Source, peptide		4	1		-1
PM06	B03	Ala-Trp	nitrogen peptides	N-Source, peptide	C02732	4	1		-1
PM06	B04	Ala-Tyr	nitrogen peptides	N-Source, peptide	C05039	4	1		-1
PM06	B05	Arg-Ala	nitrogen peptides	N-Source, peptide		4	1		-1
PM06	B06	Arg-Arg	nitrogen peptides	N-Source, peptide	C05034	3	1		-1
PM06	B07	Arg-Asp	nitrogen peptides	N-Source, peptide	C02871	3	0		0
PM06	B08	Arg-Gln	nitrogen peptides	N-Source, peptide		3	1		-1
PM06	B09	Arg-Glu	nitrogen peptides	N-Source, peptide		3	1		-1
PM06	B10	Arg-Ile	nitrogen peptides	N-Source, peptide		2	1		-1
PM06	B11	Arg-Leu	nitrogen peptides	N-Source, peptide	C05035	2	1.5		-1.5
PM06	B12	Arg-Lys	nitrogen peptides	N-Source, peptide	C05036	2	1		-1
PM06	C01	Arg-Met	nitrogen peptides	N-Source, peptide		4	1		-1
PM06	C02	Arg-Phe	nitrogen peptides	N-Source, peptide		4	1		-1
PM06	C03	Arg-Ser	nitrogen peptides	N-Source, peptide		4	1		-1
PM06	C04	Arg-Trp	nitrogen peptides	N-Source, peptide	C02732	4	1		-1
PM06	C05	Arg-Tyr	nitrogen peptides	N-Source, peptide	C05039	4	1		-1
PM06	C06	Arg-Val	nitrogen peptides	N-Source, peptide		3.5	1.5		-1.5
PM06	C07	Asn-Glu	nitrogen peptides	N-Source, peptide		3	1		-1
PM06	C08	Asn-Val	nitrogen peptides	N-Source, peptide		3	0.5		-0.5
PM06	C09	Asp-Asp	nitrogen peptides	N-Source, peptide	C02871	2	1		-1
PM06	C10	Asp-Glu	nitrogen peptides	N-Source, peptide		2	0		0
PM06	C11	Asp-Leu	nitrogen peptides	N-Source, peptide	C05035	2	1		-1
PM06	C12	Asp-Lys	nitrogen peptides	N-Source, peptide	C05036	2	1.5		-1.5
PM06	D01	Asp-Phe	nitrogen peptides	N-Source, peptide		4	1		-1
PM06	D02	Asp-Trp	nitrogen peptides	N-Source, peptide	C02732	3	0		0
PM06	D03	Asp-Val	nitrogen peptides	N-Source, peptide		4	1		-1
PM06	D04	Cys-Gly	nitrogen peptides	N-Source, peptide		4	0.5		-0.5
PM06	D05	Gln-Gln	nitrogen peptides	N-Source, peptide		4	1		-1
PM06	D06	Gln-Gly	nitrogen peptides	N-Source, peptide		4	1		-1
PM06	D07	Glu-Asp	nitrogen peptides	N-Source, peptide	C02871	3	1		-1
PM06	D08	Glu-Glu	nitrogen peptides	N-Source, peptide		2.5	0.5		-0.5
PM06	D09	Glu-Gly	nitrogen peptides	N-Source, peptide		3	1		-1
PM06	D10	Glu-Ser	nitrogen peptides	N-Source, peptide		2	0		0
PM06	D11	Glu-Trp	nitrogen peptides	N-Source, peptide	C02732	2	0.5		-0.5
PM06	D12	Glu-Tyr	nitrogen peptides	N-Source, peptide	C05039	2	0.5		-0.5
PM06	E01	Glu-Val	nitrogen peptides	N-Source, peptide		4	1		-1
PM06	E02	Gly-Ala	nitrogen peptides	N-Source, peptide		4	1		-1
PM06	E03	Gly-Arg	nitrogen peptides	N-Source, peptide	C05034	4	1		-1
PM06	E04	Gly-Cys	nitrogen peptides	N-Source, peptide		4	1		-1
PM06	E05	Gly-Gly	nitrogen peptides	N-Source, peptide		4	1		-1
PM06	E06	Gly-His	nitrogen peptides	N-Source, peptide		4	1		-1
PM06	E07	Gly-Leu	nitrogen peptides	N-Source, peptide	C05035	3	2		-2
PM06	E08	Gly-Lys	nitrogen peptides	N-Source, peptide	C05036	3	1		-1
PM06	E09	Gly-Met	nitrogen peptides	N-Source, peptide		2	1		-1
PM06	E10	Gly-Phe	nitrogen peptides	N-Source, peptide		3	1		-1
PM06	E11	Gly-Pro	nitrogen peptides	N-Source, peptide		2	0		0
PM06	E12	Gly-Ser	nitrogen peptides	N-Source, peptide		2	1		-1
PM06	F01	Gly-Thr	nitrogen peptides	N-Source, peptide		4	1		-1
PM06	F02	Gly-Trp	nitrogen peptides	N-Source, peptide	C02732	4	1		-1
PM06	F03	Gly-Tyr	nitrogen peptides	N-Source, peptide	C05039	4	1		-1
PM06	F04	Gly-Val	nitrogen peptides	N-Source, peptide		4	1		-1
PM06	F05	His-Asp	nitrogen peptides	N-Source, peptide	C02871	4	0		0
PM06	F06	His-Gly	nitrogen peptides	N-Source, peptide		4	1		-1
PM06	F07	His-Leu	nitrogen peptides	N-Source, peptide	C05035	3	2		-2
PM06	F08	His-Lys	nitrogen peptides	N-Source, peptide	C05036	3	0		0
PM06	F09	His-Met	nitrogen peptides	N-Source, peptide		3	1		-1
PM06	F10	His-Pro	nitrogen peptides	N-Source, peptide		2	0		0
PM06	F11	His-Ser	nitrogen peptides	N-Source, peptide		2	0		0
PM06	F12	His-Trp	nitrogen peptides	N-Source, peptide	C02732	2	1		-1
PM06	G01	His-Tyr	nitrogen peptides	N-Source, peptide	C05039	4	1		-1
PM06	G02	His-Val	nitrogen peptides	N-Source, peptide		4	1		-1
PM06	G03	Ile-Ala	nitrogen peptides	N-Source, peptide		4	1		-1
PM06	G04	Ile-Arg	nitrogen peptides	N-Source, peptide	C05034	4	1		-1
PM06	G05	Ile-Gln	nitrogen peptides	N-Source, peptide		4	1		-1
PM06	G06	Ile-Gly	nitrogen peptides	N-Source, peptide		4	1		-1
PM06	G07	Ile-His	nitrogen peptides	N-Source, peptide		4	1		-1
PM06	G08	Ile-Ile	nitrogen peptides	N-Source, peptide		1	0		0
PM06	G09	Ile-Met	nitrogen peptides	N-Source, peptide		2	1		-1
PM06	G10	Ile-Phe	nitrogen peptides	N-Source, peptide		2.5	1.5		-1.5
PM06	G11	Ile-Pro	nitrogen peptides	N-Source, peptide		1.5	0.5		-0.5
PM06	G12	Ile-Ser	nitrogen peptides	N-Source, peptide		2	1		-1
PM06	H01	Ile-Trp	nitrogen peptides	N-Source, peptide	C02732	3	0		0
PM06	H02	Ile-Tyr	nitrogen peptides	N-Source, peptide	C05039	4	1		-1
PM06	H03	Ile-Val	nitrogen peptides	N-Source, peptide		1	0.5		-0.5
PM06	H04	Leu-Ala	nitrogen peptides	N-Source, peptide		4	3		-3
PM06	H05	Leu-Arg	nitrogen peptides	N-Source, peptide	C05034	4	1		-1
PM06	H06	Leu-Asp	nitrogen peptides	N-Source, peptide	C02871	4	1		-1
PM06	H07	Leu-Glu	nitrogen peptides	N-Source, peptide		4	1		-1
PM06	H08	Leu-Gly	nitrogen peptides	N-Source, peptide		3	2.5		-2.5
PM06	H09	Leu-Ile	nitrogen peptides	N-Source, peptide		1.5	1		-1
PM06	H10	Leu-Leu	nitrogen peptides	N-Source, peptide	C05035	1	1		-1
PM06	H11	Leu-Met	nitrogen peptides	N-Source, peptide		2	2		-2
PM06	H12	Leu-Phe	nitrogen peptides	N-Source, peptide		2	1		-1
PM07	A01	Negative Control	nitrogen peptides	N-Source, Negative control		0	0		0
PM07	A02	L-Glutamine	nitrogen peptides	N-Source, amino acid	C00064	4	0		0
PM07	A03	Leu-Ser	nitrogen peptides	N-Source, peptide		4	3		-3
PM07	A04	Leu-Trp	nitrogen peptides	N-Source, peptide	C02732	4	1		-1
PM07	A05	Leu-Val	nitrogen peptides	N-Source, peptide		4	3		-3
PM07	A06	Lys-Ala	nitrogen peptides	N-Source, peptide		3	2		-2
PM07	A07	Lys-Arg	nitrogen peptides	N-Source, peptide	C05034	4	1		-1
PM07	A08	Lys-Glu	nitrogen peptides	N-Source, peptide		4	1		-1
PM07	A09	Lys-Ile	nitrogen peptides	N-Source, peptide		3	2.5		-2.5
PM07	A10	Lys-Leu	nitrogen peptides	N-Source, peptide	C05035	3	3		-3
PM07	A11	Lys-Lys	nitrogen peptides	N-Source, peptide	C05036	3	1		-1
PM07	A12	Lys-Phe	nitrogen peptides	N-Source, peptide		3	0.5		-0.5
PM07	B01	Lys-Pro	nitrogen peptides	N-Source, peptide		4	3		-3
PM07	B02	Lys-Ser	nitrogen peptides	N-Source, peptide		4	2		-2
PM07	B03	Lys-Thr	nitrogen peptides	N-Source, peptide		4	1		-1
PM07	B04	Lys-Trp	nitrogen peptides	N-Source, peptide	C02732	4	1		-1
PM07	B05	Lys-Tyr	nitrogen peptides	N-Source, peptide	C05039	4	0.5		-0.5
PM07	B06	Lys-Val	nitrogen peptides	N-Source, peptide		3	2		-2
PM07	B07	Met-Arg	nitrogen peptides	N-Source, peptide	C05034	4	1		-1
PM07	B08	Met-Asp	nitrogen peptides	N-Source, peptide	C02871	4	1		-1
PM07	B09	Met-Gln	nitrogen peptides	N-Source, peptide		4	1		-1
PM07	B10	Met-Glu	nitrogen peptides	N-Source, peptide		4	1		-1
PM07	B11	Met-Gly	nitrogen peptides	N-Source, peptide		3	1.5		-1.5
PM07	B12	Met-His	nitrogen peptides	N-Source, peptide		3.5	0.5		-0.5
PM07	C01	Met-Ile	nitrogen peptides	N-Source, peptide		4	3		-3
PM07	C02	Met-Leu	nitrogen peptides	N-Source, peptide	C05035	3	2		-2
PM07	C03	Met-Lys	nitrogen peptides	N-Source, peptide	C05036	4	3		-3
PM07	C04	Met-Met	nitrogen peptides	N-Source, peptide		3.5	2.5		-2.5
PM07	C05	Met-Phe	nitrogen peptides	N-Source, peptide		4	1		-1
PM07	C06	Met-Pro	nitrogen peptides	N-Source, peptide		4	1		-1
PM07	C07	Met-Trp	nitrogen peptides	N-Source, peptide	C02732	4	1		-1
PM07	C08	Met-Val	nitrogen peptides	N-Source, peptide		4	3.5		-3.5
PM07	C09	Phe-Ala	nitrogen peptides	N-Source, peptide		4	1		-1
PM07	C10	Phe-Gly	nitrogen peptides	N-Source, peptide		4	1		-1
PM07	C11	Phe-Ile	nitrogen peptides	N-Source, peptide		3	1		-1
PM07	C12	Phe-Phe	nitrogen peptides	N-Source, peptide		3	1		-1
PM07	D01	Phe-Pro	nitrogen peptides	N-Source, peptide		4	1		-1
PM07	D02	Phe-Ser	nitrogen peptides	N-Source, peptide		4	1		-1
PM07	D03	Phe-Trp	nitrogen peptides	N-Source, peptide	C02732	4	2		-2
PM07	D04	Pro-Ala	nitrogen peptides	N-Source, peptide		4	0.5		-0.5
PM07	D05	Pro-Asp	nitrogen peptides	N-Source, peptide	C02871	4	1		-1
PM07	D06	Pro-Gln	nitrogen peptides	N-Source, peptide		4	0.5		-0.5
PM07	D07	Pro-Gly	nitrogen peptides	N-Source, peptide		4	1		-1
PM07	D08	Pro-Hyp	nitrogen peptides	N-Source, peptide		2	2		-2
PM07	D09	Pro-Leu	nitrogen peptides	N-Source, peptide	C05035	4	1		-1
PM07	D10	Pro-Phe	nitrogen peptides	N-Source, peptide		3.5	1		-1
PM07	D11	Pro-Pro	nitrogen peptides	N-Source, peptide		3	0		0
PM07	D12	Pro-Tyr	nitrogen peptides	N-Source, peptide	C05039	3	0		0
PM07	E01	Ser-Ala	nitrogen peptides	N-Source, peptide		4	0.5		-0.5
PM07	E02	Ser-Gly	nitrogen peptides	N-Source, peptide		4	0		0
PM07	E03	Ser-His	nitrogen peptides	N-Source, peptide		4	0		0
PM07	E04	Ser-Leu	nitrogen peptides	N-Source, peptide	C05035	4	1.5		-1.5
PM07	E05	Ser-Met	nitrogen peptides	N-Source, peptide		4	3		-3
PM07	E06	Ser-Phe	nitrogen peptides	N-Source, peptide		4	1		-1
PM07	E07	Ser-Pro	nitrogen peptides	N-Source, peptide		4	1		-1
PM07	E08	Ser-Ser	nitrogen peptides	N-Source, peptide		4	1		-1
PM07	E09	Ser-Tyr	nitrogen peptides	N-Source, peptide	C05039	4	1		-1
PM07	E10	Ser-Val	nitrogen peptides	N-Source, peptide		4	1		-1
PM07	E11	Thr-Ala	nitrogen peptides	N-Source, peptide		4	1		-1
PM07	E12	Thr-Arg	nitrogen peptides	N-Source, peptide	C05034	4	1		-1
PM07	F01	Thr-Glu	nitrogen peptides	N-Source, peptide		4	1		-1
PM07	F02	Thr-Gly	nitrogen peptides	N-Source, peptide		4	1		-1
PM07	F03	Thr-Leu	nitrogen peptides	N-Source, peptide	C05035	4	1		-1
PM07	F04	Thr-Met	nitrogen peptides	N-Source, peptide		4	2		-2
PM07	F05	Thr-Pro	nitrogen peptides	N-Source, peptide		4	1		-1
PM07	F06	Trp-Ala	nitrogen peptides	N-Source, peptide		4	1		-1
PM07	F07	Trp-Arg	nitrogen peptides	N-Source, peptide	C05034	4	1		-1
PM07	F08	Trp-Asp	nitrogen peptides	N-Source, peptide	C02871	4	1		-1
PM07	F09	Trp-Glu	nitrogen peptides	N-Source, peptide		4	1		-1
PM07	F10	Trp-Gly	nitrogen peptides	N-Source, peptide		4	1		-1
PM07	F11	Trp-Leu	nitrogen peptides	N-Source, peptide	C05035	4	1		-1
PM07	F12	Trp-Lys	nitrogen peptides	N-Source, peptide	C05036	4	1		-1
PM07	G01	Trp-Phe	nitrogen peptides	N-Source, peptide		4	1		-1
PM07	G02	Trp-Ser	nitrogen peptides	N-Source, peptide		4	1		-1
PM07	G03	Trp-Trp	nitrogen peptides	N-Source, peptide	C02732	4	1		-1
PM07	G04	Trp-Tyr	nitrogen peptides	N-Source, peptide	C05039	4	1		-1
PM07	G05	Tyr-Ala	nitrogen peptides	N-Source, peptide		4	1		-1
PM07	G06	Tyr-Gln	nitrogen peptides	N-Source, peptide		4	0		0
PM07	G07	Tyr-Glu	nitrogen peptides	N-Source, peptide		4	0		0
PM07	G08	Tyr-Gly	nitrogen peptides	N-Source, peptide		4	1		-1
PM07	G09	Tyr-His	nitrogen peptides	N-Source, peptide		4	0		0
PM07	G10	Tyr-Leu	nitrogen peptides	N-Source, peptide	C05035	4	2.5		-2.5
PM07	G11	Tyr-Lys	nitrogen peptides	N-Source, peptide	C05036	4	1		-1
PM07	G12	Tyr-Phe	nitrogen peptides	N-Source, peptide		4	1		-1
PM07	H01	Tyr-Trp	nitrogen peptides	N-Source, peptide	C02732	4	3.5		-3.5
PM07	H02	Tyr-Tyr	nitrogen peptides	N-Source, peptide	C05039	4	1		-1
PM07	H03	Val-Arg	nitrogen peptides	N-Source, peptide	C05034	4	1		-1
PM07	H04	Val-Asn	nitrogen peptides	N-Source, peptide		4	1		-1
PM07	H05	Val-Asp	nitrogen peptides	N-Source, peptide	C02871	4	1		-1
PM07	H06	Val-Gly	nitrogen peptides	N-Source, peptide		4	1		-1
PM07	H07	Val-His	nitrogen peptides	N-Source, peptide		4	1		-1
PM07	H08	Val-Ile	nitrogen peptides	N-Source, peptide		1	0		0
PM07	H09	Val-Leu	nitrogen peptides	N-Source, peptide	C05035	3	2.5		-2.5
PM07	H10	Val-Tyr	nitrogen peptides	N-Source, peptide	C05039	4	1		-1
PM07	H11	Val-Val	nitrogen peptides	N-Source, peptide		2	1		-1
PM07	H12	g-Glu-Gly	nitrogen peptides	N-Source, peptide		3	0		0
PM08	A01	Negative Control	nitrogen peptides	N-Source, Negative control		0	0		0
PM08	A02	L-Glutamine	nitrogen peptides	N-Source, amino acid	C00064	4	0		0
PM08	A03	Ala-Asp	nitrogen peptides	N-Source, peptide	C02871	4	0		0
PM08	A04	Ala-Gln	nitrogen peptides	N-Source, peptide		4	1		-1
PM08	A05	Ala-Ile	nitrogen peptides	N-Source, peptide		3	1		-1
PM08	A06	Ala-Met	nitrogen peptides	N-Source, peptide		3	1		-1
PM08	A07	Ala-Val	nitrogen peptides	N-Source, peptide		2	0.5		-0.5
PM08	A08	Asp-Ala	nitrogen peptides	N-Source, peptide		3	1		-1
PM08	A09	Asp-Gln	nitrogen peptides	N-Source, peptide		2	0		0
PM08	A10	Asp-Gly	nitrogen peptides	N-Source, peptide		2	0.5		-0.5
PM08	A11	Glu-Ala	nitrogen peptides	N-Source, peptide		2	0		0
PM08	A12	Gly-Asn	nitrogen peptides	N-Source, peptide		1	1		-1
PM08	B01	Gly-Asp	nitrogen peptides	N-Source, peptide	C02871	4	0		0
PM08	B02	Gly-Ile	nitrogen peptides	N-Source, peptide		4	2.5		-2.5
PM08	B03	His-Ala	nitrogen peptides	N-Source, peptide		4	1		-1
PM08	B04	His-Glu	nitrogen peptides	N-Source, peptide		4	0		0
PM08	B05	His-His	nitrogen peptides	N-Source, peptide		3	0		0
PM08	B06	Ile-Asn	nitrogen peptides	N-Source, peptide		3	1		-1
PM08	B07	Ile-Leu	nitrogen peptides	N-Source, peptide	C05035	2	1		-1
PM08	B08	Leu-Asn	nitrogen peptides	N-Source, peptide		2	0.5		-0.5
PM08	B09	Leu-His	nitrogen peptides	N-Source, peptide		2	1		-1
PM08	B10	Leu-Pro	nitrogen peptides	N-Source, peptide		1.5	0		0
PM08	B11	Leu-Tyr	nitrogen peptides	N-Source, peptide	C05039	2	1.5		-1.5
PM08	B12	Lys-Asp	nitrogen peptides	N-Source, peptide	C02871	2	0		0
PM08	C01	Lys-Gly	nitrogen peptides	N-Source, peptide		4	0.5		-0.5
PM08	C02	Lys-Met	nitrogen peptides	N-Source, peptide		2	1.5		-1.5
PM08	C03	Met-Thr	nitrogen peptides	N-Source, peptide		4	1		-1
PM08	C04	Met-Tyr	nitrogen peptides	N-Source, peptide	C05039	3.5	2.5		-2.5
PM08	C05	Phe-Asp	nitrogen peptides	N-Source, peptide	C02871	4	1		-1
PM08	C06	Phe-Glu	nitrogen peptides	N-Source, peptide		4	1		-1
PM08	C07	Gln-Glu	nitrogen peptides	N-Source, peptide		3	1		-1
PM08	C08	Phe-Met	nitrogen peptides	N-Source, peptide		3	2		-2
PM08	C09	Phe-Tyr	nitrogen peptides	N-Source, peptide	C05039	2	1		-1
PM08	C10	Phe-Val	nitrogen peptides	N-Source, peptide		2	0.5		-0.5
PM08	C11	Pro-Arg	nitrogen peptides	N-Source, peptide	C05034	2	0		0
PM08	C12	Pro-Asn	nitrogen peptides	N-Source, peptide		1	-1		1
PM08	D01	Pro-Glu	nitrogen peptides	N-Source, peptide		3	1		-1
PM08	D02	Pro-lle	nitrogen peptides	N-Source, peptide		3	0.5		-0.5
PM08	D03	Pro-Lys	nitrogen peptides	N-Source, peptide	C05036	3.5	0.5		-0.5
PM08	D04	Pro-Ser	nitrogen peptides	N-Source, peptide		4	1		-1
PM08	D05	Pro-Trp	nitrogen peptides	N-Source, peptide	C02732	3	1.5		-1.5
PM08	D06	Pro-Val	nitrogen peptides	N-Source, peptide		3	0		0
PM08	D07	Ser-Asn	nitrogen peptides	N-Source, peptide		3	0		0
PM08	D08	Ser-Asp	nitrogen peptides	N-Source, peptide	C02871	3	1		-1
PM08	D09	Ser-Gln	nitrogen peptides	N-Source, peptide		3	1		-1
PM08	D10	Ser-Glu	nitrogen peptides	N-Source, peptide		2	0		0
PM08	D11	Thr-Asp	nitrogen peptides	N-Source, peptide	C02871	1	0		0
PM08	D12	Thr-Gln	nitrogen peptides	N-Source, peptide		2	1		-1
PM08	E01	Thr-Phe	nitrogen peptides	N-Source, peptide		4	0.5		-0.5
PM08	E02	Thr-Ser	nitrogen peptides	N-Source, peptide		4	1		-1
PM08	E03	Trp-Val	nitrogen peptides	N-Source, peptide		3.5	0.5		-0.5
PM08	E04	Tyr-Ile	nitrogen peptides	N-Source, peptide		4	1.5		-1.5
PM08	E05	Tyr-Val	nitrogen peptides	N-Source, peptide		4	1		-1
PM08	E06	Val-Ala	nitrogen peptides	N-Source, peptide		3	1		-1
PM08	E07	Val-Gln	nitrogen peptides	N-Source, peptide		4	1.5		-1.5
PM08	E08	Val-Glu	nitrogen peptides	N-Source, peptide		3	1		-1
PM08	E09	Val-Lys	nitrogen peptides	N-Source, peptide	C05036	2	1.5		-1.5
PM08	E10	Val-Met	nitrogen peptides	N-Source, peptide		2	2		-2
PM08	E11	Val-Phe	nitrogen peptides	N-Source, peptide		2	1		-1
PM08	E12	Val-Pro	nitrogen peptides	N-Source, peptide		1	0.5		-0.5
PM08	F01	Val-Ser	nitrogen peptides	N-Source, peptide		4	1		-1
PM08	F02	b-Ala-Ala	nitrogen peptides	N-Source, peptide		3	0.5		-0.5
PM08	F03	b-Ala-Gly	nitrogen peptides	N-Source, peptide		0	0		0
PM08	F04	b-Ala-His	nitrogen peptides	N-Source, peptide		3	0		0
PM08	F05	Met-b-Ala	nitrogen peptides	N-Source, peptide		4	1		-1
PM08	F06	b-Ala-Phe	nitrogen peptides	N-Source, peptide		1.5	0.5		-0.5
PM08	F07	D-Ala-D-Ala	nitrogen peptides	N-Source, peptide		0.5	0.5		-0.5
PM08	F08	D-Ala-Gly	nitrogen peptides	N-Source, peptide		3	1		-1
PM08	F09	D-Ala-Leu	nitrogen peptides	N-Source, peptide	C05035	1	1		-1
PM08	F10	D-Leu-D-Leu	nitrogen peptides	N-Source, peptide		0	0		0
PM08	F11	D-Leu-Gly	nitrogen peptides	N-Source, peptide		2	1		-1
PM08	F12	D-Leu-Tyr	nitrogen peptides	N-Source, peptide	C05039	0	0		0
PM08	G01	g-Glu-Gly	nitrogen peptides	N-Source, peptide		4	1		-1
PM08	G02	g-D-Glu-Gly	nitrogen peptides	N-Source, peptide		3	2		-2
PM08	G03	Gly-D-Ala	nitrogen peptides	N-Source, peptide		1	0.5		-0.5
PM08	G04	Gly-D-Asp	nitrogen peptides	N-Source, peptide		1	0.5		-0.5
PM08	G05	Gly-D-Ser	nitrogen peptides	N-Source, peptide		1.5	-0.5		0.5
PM08	G06	Gly-D-Thr	nitrogen peptides	N-Source, peptide		0	0		0
PM08	G07	Gly-D-Val	nitrogen peptides	N-Source, peptide		0.5	0.5		-0.5
PM08	G08	Leu-b-Ala	nitrogen peptides	N-Source, peptide		2.5	0.5		-0.5
PM08	G09	Leu-D-Leu	nitrogen peptides	N-Source, peptide		0.5	-0.5		0.5
PM08	G10	Phe-b-Ala	nitrogen peptides	N-Source, peptide		2	0		0
PM08	G11	Ala-Ala-Ala	nitrogen peptides	N-Source, peptide		2	0		0
PM08	G12	D-Ala-Gly-Gly	nitrogen peptides	N-Source, peptide		1	0		0
PM08	H01	Gly-Gly-Ala	nitrogen peptides	N-Source, peptide		4	0.5		-0.5
PM08	H02	Gly-Gly-D-Leu	nitrogen peptides	N-Source, peptide		3	0		0
PM08	H03	Gly-Gly-Gly	nitrogen peptides	N-Source, peptide		4	0		0
PM08	H04	Gly-Gly-Ile	nitrogen peptides	N-Source, peptide		4	1		-1
PM08	H05	Gly-Gly-Leu	nitrogen peptides	N-Source, peptide	C05035	4	1		-1
PM08	H06	Gly-Gly-Phe	nitrogen peptides	N-Source, peptide		4	1		-1
PM08	H07	Val-Tyr-Val	nitrogen peptides	N-Source, peptide		3	1		-1
PM08	H08	Gly-Phe-Phe	nitrogen peptides	N-Source, peptide		3	0.5		-0.5
PM08	H09	Leu-Gly-Gly	nitrogen peptides	N-Source, peptide		2	0		0
PM08	H10	Leu-Leu-Leu	nitrogen peptides	N-Source, peptide	C05035	1	0.5		-0.5
PM08	H11	Phe-Gly-Gly	nitrogen peptides	N-Source, peptide		2	0		0
PM08	H12	Tyr-Gly-Gly	nitrogen peptides	N-Source, peptide		2	0		0
PM09	A01	1% NaCl	osmolytes & ph	osmotic sensitivity, NaCl	C13563	4	0		0
PM09	A02	2% NaCl	osmolytes & ph	osmotic sensitivity, NaCl	C13563	4	0		0
PM09	A03	3% NaCl	osmolytes & ph	osmotic sensitivity, NaCl	C13563	4	0		0
PM09	A04	4% NaCl	osmolytes & ph	osmotic sensitivity, NaCl	C13563	4	1		-1
PM09	A05	5% NaCl	osmolytes & ph	osmotic sensitivity, NaCl	C13563	3.5	0.5		-0.5
PM09	A06	5.5% NaCl	osmolytes & ph	osmotic sensitivity, NaCl	C13563	3.5	0.5		-0.5
PM09	A07	6% NaCl	osmolytes & ph	osmotic sensitivity, NaCl	C13563	3	0.5		-0.5
PM09	A08	6.5% NaCl	osmolytes & ph	osmotic sensitivity, NaCl	C13563	3	1.5		-1.5
PM09	A09	7% NaCl	osmolytes & ph	osmotic sensitivity, NaCl	C13563	3	1.5		-1.5
PM09	A10	8% NaCl	osmolytes & ph	osmotic sensitivity, NaCl	C13563	2.5	1		-1
PM09	A11	9% NaCl	osmolytes & ph	osmotic sensitivity, NaCl	C13563	1.5	0.5		-0.5
PM09	A12	10% NaCl	osmolytes & ph	osmotic sensitivity, NaCl	C13563	2	0.5		-0.5
PM09	B01	6% NaCl	osmolytes & ph	osmotic sensitivity, NaCl control		3	0		0
PM09	B02	6% NaCl + Betaine	osmolytes & ph	osmolyte, betaine	C00719	3	0.5		-0.5
PM09	B03	6% NaCl + NN Dimethyl Glycine	osmolytes & ph	osmolyte, dimethylglycine	C01026	3	0		0
PM09	B04	6% NaCl + Sarcosine	osmolytes & ph	osmolyte, sarcosine	C00213	3	0.5		-0.5
PM09	B05	6% NaCl + Dimethyl Sulphonyl Propionate	osmolytes & ph	osmolyte, dimethyl sulphonyl propionate		3	0.5		-0.5
PM09	B06	6% NaCl + MOPS	osmolytes & ph	osmolyte, MOPS		3	0.5		-0.5
PM09	B07	6% NaCl + Ectoine	osmolytes & ph	osmolyte, ectoine	C06231	3	0		0
PM09	B08	6% NaCl + Choline	osmolytes & ph	osmolyte, choline	C00114	3	0.5		-0.5
PM09	B09	6% NaCl + Phosphorylcholine	osmolytes & ph	osmolyte, phosphorylcholine	C00588	3	0.5		-0.5
PM09	B10	6% NaCl + Creatine	osmolytes & ph	osmolyte, creatine	C00300	3	1		-1
PM09	B11	6% NaCl + Creatinine	osmolytes & ph	osmolyte, creatinine	C00791	2.5	0.5		-0.5
PM09	B12	6% NaCl + L-Carnitine	osmolytes & ph	osmolyte, carnitine	C00318	3	1		-1
PM09	C01	6% NaCl + KCl	osmolytes & ph	osmolyte, KCl	C13567	3	0		0
PM09	C02	6% NaCl + L-Proline	osmolytes & ph	osmolyte, proline	C00148	3	0		0
PM09	C03	6% NaCl + N-Acetyl-L-Glutamine	osmolytes & ph	osmolyte, acetyl glutamine		3	0		0
PM09	C04	6% NaCl + b-Glutamic acid	osmolytes & ph	osmolyte, b-glutamate		3	0		0
PM09	C05	6% NaCl + g-Amino-N-Butyric acid	osmolytes & ph	osmolyte, g-amino butyric acid		3	0		0
PM09	C06	6% NaCl + Glutathione	osmolytes & ph	osmolyte, glutathione	C00051	3.5	0.5		-0.5
PM09	C07	6% NaCl + Glycerol	osmolytes & ph	osmolyte, glycerol	C00116	3	0		0
PM09	C08	6% NaCl + Trehalose	osmolytes & ph	osmolyte, trehalose	C01083	3	0.5		-0.5
PM09	C09	6% NaCl + Trimethylamine-N-Oxide	osmolytes & ph	osmolyte, trimethylamine-N-oxide	C01104	3	0.5		-0.5
PM09	C10	6% NaCl + Trimethylamine	osmolytes & ph	osmolyte, trimethylamine	C00565	3	1		-1
PM09	C11	6% NaCl + Octopine	osmolytes & ph	osmolyte, octopine	C04137	2.5	0.5		-0.5
PM09	C12	6% NaCl + Trigonelline	osmolytes & ph	osmolyte, trigonelline	C01004	2.5	0.5		-0.5
PM09	D01	3% Potassium Chloride	osmolytes & ph	osmotic sensitivity, KCl	C13567	4	0		0
PM09	D02	4% Potassium chloride	osmolytes & ph	osmotic sensitivity, KCl	C13567	4	0		0
PM09	D03	5% Potassium Chloride	osmolytes & ph	osmotic sensitivity, KCl	C13567	4	0		0
PM09	D04	6% Potassium chloride	osmolytes & ph	osmotic sensitivity, KCl	C13567	4	1		-1
PM09	D05	2% Sodium Sulfate	osmolytes & ph	osmotic sensitivity, Na2SO4	C13199	4	0		0
PM09	D06	3% Sodium Sulfate	osmolytes & ph	osmotic sensitivity, Na2SO4	C13199	4	0		0
PM09	D07	4% Sodium Sulfate	osmolytes & ph	osmotic sensitivity, Na2SO4	C13199	4	0.5		-0.5
PM09	D08	5% Sodium Sulfate	osmolytes & ph	osmotic sensitivity, Na2SO4	C13199	4	0.5		-0.5
PM09	D09	5% Ethylene Glycol	osmolytes & ph	osmotic sensitivity, ethylene glycol	C01380	4	0.5		-0.5
PM09	D10	10% Ethylene Glycol	osmolytes & ph	osmotic sensitivity, ethylene glycol	C01380	4	2		-2
PM09	D11	15% Ethylene Glycol	osmolytes & ph	osmotic sensitivity, ethylene glycol	C01380	4	2.5		-2.5
PM09	D12	20% Ethylene Glycol	osmolytes & ph	osmotic sensitivity, ethylene glycol	C01380	3.5	2		-2
PM09	E01	1% Sodium Formate	osmolytes & ph	osmotic sensitivity, sodium formate		4	1		-1
PM09	E02	2% Sodium Formate	osmolytes & ph	osmotic sensitivity, sodium formate		4	3		-3
PM09	E03	3% Sodium Formate	osmolytes & ph	osmotic sensitivity, sodium formate		4	3		-3
PM09	E04	4% Sodium Formate	osmolytes & ph	osmotic sensitivity, sodium formate		4	3		-3
PM09	E05	5% Sodium Formate	osmolytes & ph	osmotic sensitivity, sodium formate		3	2		-2
PM09	E06	6% Sodium Formate	osmolytes & ph	osmotic sensitivity, sodium formate		4	3		-3
PM09	E07	2% Urea	osmolytes & ph	osmotic sensitivity, urea	C00086	4	0		0
PM09	E08	3% Urea	osmolytes & ph	osmotic sensitivity, urea	C00086	4	1		-1
PM09	E09	4% Urea	osmolytes & ph	osmotic sensitivity, urea	C00086	3	1.5		-1.5
PM09	E10	5% Urea	osmolytes & ph	osmotic sensitivity, urea	C00086	2	1		-1
PM09	E11	6% Urea	osmolytes & ph	osmotic sensitivity, urea	C00086	1	0		0
PM09	E12	7% Urea	osmolytes & ph	osmotic sensitivity, urea	C00086	1	0		0
PM09	F01	1% Sodium Lactate	osmolytes & ph	osmotic sensitivity, sodium lactate	C13960	4	0		0
PM09	F02	2% Sodium Lactate	osmolytes & ph	osmotic sensitivity, sodium lactate	C13960	4	0.5		-0.5
PM09	F03	3% Sodium Lactate	osmolytes & ph	osmotic sensitivity, sodium lactate	C13960	4	1		-1
PM09	F04	4% Sodium Lactate	osmolytes & ph	osmotic sensitivity, sodium lactate	C13960	4	1		-1
PM09	F05	5% Sodium Lactate	osmolytes & ph	osmotic sensitivity, sodium lactate	C13960	4	1		-1
PM09	F06	6% Sodium Lactate	osmolytes & ph	osmotic sensitivity, sodium lactate	C13960	4	1.5		-1.5
PM09	F07	7% Sodium Lactate	osmolytes & ph	osmotic sensitivity, sodium lactate	C13960	4	2.5		-2.5
PM09	F08	8% Sodium Lactate	osmolytes & ph	osmotic sensitivity, sodium lactate	C13960	3	1.5		-1.5
PM09	F09	9% Sodium Lactate	osmolytes & ph	osmotic sensitivity, sodium lactate	C13960	2	1		-1
PM09	F10	10% Sodium Lactate	osmolytes & ph	osmotic sensitivity, sodium lactate	C13960	2.5	1.5		-1.5
PM09	F11	11% Sodium Lactate	osmolytes & ph	osmotic sensitivity, sodium lactate	C13960	1	0		0
PM09	F12	12% Sodium Lactate	osmolytes & ph	osmotic sensitivity, sodium lactate	C13960	1.5	0.5		-0.5
PM09	G01	20mM Sodium Phosphate pH 7	osmolytes & ph	osmotic sensitivity, sodium phosphate		4	0		0
PM09	G02	50mM Sodium Phosphate pH 7	osmolytes & ph	osmotic sensitivity, sodium phosphate		4	0		0
PM09	G03	100mM Sodium Phosphate pH 7	osmolytes & ph	osmotic sensitivity, sodium phosphate		4	0		0
PM09	G04	200mM Sodium Phosphate pH 7	osmolytes & ph	osmotic sensitivity, sodium phosphate		4	0		0
PM09	G05	20mM Sodium Benzoate pH 5.2	osmolytes & ph	toxicity, benzoate	D02277	3	0		0
PM09	G06	50mM Sodium Benzoate pH 5.2	osmolytes & ph	toxicity, benzoate	D02277	1	0		0
PM09	G07	100mM Sodium Benzoate pH 5.2	osmolytes & ph	toxicity, benzoate	D02277	1	0		0
PM09	G08	200mM Sodium Benzoate pH 5.2	osmolytes & ph	toxicity, benzoate	D02277	1	0		0
PM09	G09	10mM Ammonium Sulfate pH 8	osmolytes & ph	toxicity, ammonia		4	0.5		-0.5
PM09	G10	20mM Ammonium Sulfate pH 8	osmolytes & ph	toxicity, ammonia		4	0.5		-0.5
PM09	G11	50mM Ammonium Sulfate pH 8	osmolytes & ph	toxicity, ammonia		4	1		-1
PM09	G12	100mM Ammonium Sulfate pH 8	osmolytes & ph	toxicity, ammonia		4	1		-1
PM09	H01	10mM Sodium Nitrate	osmolytes & ph	toxicity, nitrate	C00244	4	0		0
PM09	H02	20mM Sodium Nitrate	osmolytes & ph	toxicity, nitrate	C00244	4	0		0
PM09	H03	40mM Sodium Nitrate	osmolytes & ph	toxicity, nitrate	C00244	4	0		0
PM09	H04	60mM Sodium Nitrate	osmolytes & ph	toxicity, nitrate	C00244	2.5	-1.5		1.5
PM09	H05	80mM Sodium Nitrate	osmolytes & ph	toxicity, nitrate	C00244	2	-2		2
PM09	H06	100mM Sodium Nitrate	osmolytes & ph	toxicity, nitrate	C00244	2	-2		2
PM09	H07	10mM Sodium Nitrite	osmolytes & ph	toxicity, nitrite	C00088	4	0		0
PM09	H08	20mM Sodium Nitrite	osmolytes & ph	toxicity, nitrite	C00088	4	0.5		-0.5
PM09	H09	40mM Sodium Nitrite	osmolytes & ph	toxicity, nitrite	C00088	4	1.5		-1.5
PM09	H10	60mM Sodium Nitrite	osmolytes & ph	toxicity, nitrite	C00088	4	2		-2
PM09	H11	80mM Sodium Nitrite	osmolytes & ph	toxicity, nitrite	C00088	3.5	1.5		-1.5
PM09	H12	100mM Sodium Nitrite	osmolytes & ph	toxicity, nitrite	C00088	3	1		-1
PM10	A01	pH 3.5	osmolytes & ph	pH, growth at 3.5		1	0		0
PM10	A02	pH 4	osmolytes & ph	pH, growth at 4		1	0		0
PM10	A03	pH 4.5	osmolytes & ph	pH, growth at 4.5		1	0		0
PM10	A04	pH 5	osmolytes & ph	pH, growth at 5		3	0		0
PM10	A05	pH 5.5	osmolytes & ph	pH, growth at 5.5		2	-1		1
PM10	A06	pH 6	osmolytes & ph	pH, growth at 6		2.5	-0.5		0.5
PM10	A07	pH 7	osmolytes & ph	pH, growth at 7		2	0		0
PM10	A08	pH 8	osmolytes & ph	pH, growth at 8		2	0		0
PM10	A09	pH 8.5	osmolytes & ph	pH, growth at 8.5		2	1		-1
PM10	A10	pH 9	osmolytes & ph	pH, growth at 9		1	0		0
PM10	A11	pH 9.5	osmolytes & ph	pH, growth at 9.5		2	1		-1
PM10	A12	pH 10	osmolytes & ph	pH, growth at 10		1	0		0
PM10	B01	pH 4.5	osmolytes & ph	pH, decarboxylase control		1	0		0
PM10	B02	pH 4.5 + L-Alanine	osmolytes & ph	pH, decarboxylase	C00041	1	0		0
PM10	B03	pH 4.5 + L-Arginine	osmolytes & ph	pH, decarboxylase	C00062	1	0		0
PM10	B04	pH 4.5 + L-Asparagine	osmolytes & ph	pH, decarboxylase	C00152	1	0		0
PM10	B05	pH 4.5 + L-Aspartic acid	osmolytes & ph	pH, decarboxylase	C00049	1	0		0
PM10	B06	pH 4.5 + L-Glutamic acid	osmolytes & ph	pH, decarboxylase	C00025	1	0		0
PM10	B07	pH 4.5 + L-Glutamine	osmolytes & ph	pH, decarboxylase	C00064	1	0		0
PM10	B08	pH 4.5 + Glycine	osmolytes & ph	pH, decarboxylase	C00037	1	0		0
PM10	B09	pH 4.5 + L-Histidine	osmolytes & ph	pH, decarboxylase	C00135	1	0		0
PM10	B10	pH 4.5 + L-Isoleucine	osmolytes & ph	pH, decarboxylase	C00407	1	0		0
PM10	B11	pH 4.5 + L-Leucine	osmolytes & ph	pH, decarboxylase	C00123	1	0		0
PM10	B12	pH 4.5 + L-Lysine	osmolytes & ph	pH, decarboxylase	C00047	1.5	-0.5		0.5
PM10	C01	pH 4.5 + L-Methionine	osmolytes & ph	pH, decarboxylase	C00073	1.5	0.5		-0.5
PM10	C02	pH 4.5 + L-Phenylalanine	osmolytes & ph	pH, decarboxylase	C00079	1	0		0
PM10	C03	pH 4.5 + L-Proline	osmolytes & ph	pH, decarboxylase	C00148	1	0		0
PM10	C04	pH 4.5 + L-Serine	osmolytes & ph	pH, decarboxylase	C00065	1	0		0
PM10	C05	pH 4.5 + L-Threonine	osmolytes & ph	pH, decarboxylase	C00188	1	0		0
PM10	C06	pH 4.5 + L-Tryptophan	osmolytes & ph	pH, decarboxylase	C00078	1	0		0
PM10	C07	pH 4.5 + L-Citrulline	osmolytes & ph	pH, decarboxylase	C00082	1	0		0
PM10	C08	pH 4.5 + L-Valine	osmolytes & ph	pH, decarboxylase	C00183	1	0		0
PM10	C09	pH 4.5 + Hydroxy-L-Proline	osmolytes & ph	pH, decarboxylase	C01015	1	0		0
PM10	C10	pH 4.5 + L-Ornithine	osmolytes & ph	pH, decarboxylase	C00077	1	0		0
PM10	C11	pH 4.5 + L-Homoarginine	osmolytes & ph	pH, decarboxylase		1	0		0
PM10	C12	pH 4.5 + L-Homoserine	osmolytes & ph	pH, decarboxylase	C00263	1	0		0
PM10	D01	pH 4.5 + Anthranilic acid	osmolytes & ph	pH, decarboxylase	C00108	1	0		0
PM10	D02	pH 4.5 + L-Norleucine	osmolytes & ph	pH, decarboxylase	C01933	1	0		0
PM10	D03	pH 4.5 + L-Norvaline	osmolytes & ph	pH, decarboxylase		4	0		0
PM10	D04	pH 4.5 + a-Amino-N-Butyric acid	osmolytes & ph	pH, decarboxylase		1	0		0
PM10	D05	pH 4.5 + p-Aminobenzoate	osmolytes & ph	pH, decarboxylase		1	0		0
PM10	D06	pH 4.5 + L-Cysteic acid	osmolytes & ph	pH, decarboxylase	C00506	1.5	0.5		-0.5
PM10	D07	pH 4.5 + D-Lysine	osmolytes & ph	pH, decarboxylase	C00739	1	0		0
PM10	D08	pH 4.5 + 5-Hydroxy-L-Lysine	osmolytes & ph	pH, decarboxylase	C01211	1	0		0
PM10	D09	pH 4.5 + 5-Hydroxy-L-Tryptophan	osmolytes & ph	pH, decarboxylase		1	0		0
PM10	D10	pH 4.5 + DL-Diamino-a,e-Pimelic acid	osmolytes & ph	pH, decarboxylase	C00680	1	0		0
PM10	D11	pH 4.5 + Trimethylamine-N-Oxide	osmolytes & ph	pH, decarboxylase	C01104	1	0		0
PM10	D12	pH 4.5 + Urea	osmolytes & ph	pH, decarboxylase	C00086	1	0		0
PM10	E01	pH 9.5	osmolytes & ph	pH, deaminase control		4	3		-3
PM10	E02	pH 9.5 + L-Alanine	osmolytes & ph	pH, deaminase	C00041	4	3		-3
PM10	E03	pH 9.5 + L-Arginine	osmolytes & ph	pH, deaminase	C00062	4	3		-3
PM10	E04	pH 9.5 + L-Asparagine	osmolytes & ph	pH, deaminase	C00152	4	3		-3
PM10	E05	pH 9.5 + L-Aspartic acid	osmolytes & ph	pH, deaminase	C00049	3.5	2.5		-2.5
PM10	E06	pH 9.5 + L-Glutamic acid	osmolytes & ph	pH, deaminase	C00025	3	2		-2
PM10	E07	pH 9.5 + L-Glutamine	osmolytes & ph	pH, deaminase	C00064	3	2		-2
PM10	E08	pH 9.5 + Glycine	osmolytes & ph	pH, deaminase	C00037	2	1		-1
PM10	E09	pH 9.5 + L-Histidine	osmolytes & ph	pH, deaminase	C00135	2	1		-1
PM10	E10	pH 9.5 + L-Isoleucine	osmolytes & ph	pH, deaminase	C00407	2	1		-1
PM10	E11	pH 9.5 + L-Leucine	osmolytes & ph	pH, deaminase	C00123	2	1		-1
PM10	E12	pH 9.5 + L-Lysine	osmolytes & ph	pH, deaminase	C00047	1	0		0
PM10	F01	pH 9.5 + L-Methionine	osmolytes & ph	pH, deaminase	C00073	4	3.5		-3.5
PM10	F02	pH 9.5 + L-Phenylalanine	osmolytes & ph	pH, deaminase	C00079	4	3.5		-3.5
PM10	F03	pH 9.5 + L-Proline	osmolytes & ph	pH, deaminase	C00148	4	3		-3
PM10	F04	pH 9.5 + L-Serine	osmolytes & ph	pH, deaminase	C00065	4	3		-3
PM10	F05	pH 9.5 + L-Threonine	osmolytes & ph	pH, deaminase	C00188	4	3		-3
PM10	F06	pH 9.5 + L-Tryptophan	osmolytes & ph	pH, deaminase	C00078	1	0		0
PM10	F07	pH 9.5 + L-Tyrosine	osmolytes & ph	pH, deaminase	C00082	3	1.5		-1.5
PM10	F08	pH 9.5 + L-Valine	osmolytes & ph	pH, deaminase	C00183	2.5	1.5		-1.5
PM10	F09	pH 9.5 + Hydroxy-L-Proline	osmolytes & ph	pH, deaminase	C01015	2	1		-1
PM10	F10	pH 9.5 + L-Ornithine	osmolytes & ph	pH, deaminase	C00077	2	1		-1
PM10	F11	pH 9.5 + L-Homoarginine	osmolytes & ph	pH, deaminase		2	1		-1
PM10	F12	pH 9.5 + L-Homoserine	osmolytes & ph	pH, deaminase	C00263	1	0		0
PM10	G01	pH 9.5 + Anthranilic acid	osmolytes & ph	pH, deaminase	C00108	4	3		-3
PM10	G02	pH 9.5 + L-Norleucine	osmolytes & ph	pH, deaminase	C01933	4	3		-3
PM10	G03	pH 9.5 + L-Norvaline	osmolytes & ph	pH, deaminase		4	3		-3
PM10	G04	pH 9.5 + Agmatine	osmolytes & ph	pH, deaminase	C00179	4	3		-3
PM10	G05	pH 9.5 + Cadaverine	osmolytes & ph	pH, deaminase	C01672	2	1		-1
PM10	G06	pH 9.5 + Putrescine	osmolytes & ph	pH, deaminase	C00134	4	3		-3
PM10	G07	pH 9.5 + Histamine	osmolytes & ph	pH, deaminase	C00388	2.5	1.5		-1.5
PM10	G08	pH 9.5 + b-Phenylethylamine	osmolytes & ph	pH, deaminase	C05332	1.5	0		0
PM10	G09	pH 9.5 + Tyramine	osmolytes & ph	pH, deaminase	C00483	1	0		0
PM10	G10	pH 9.5 + Creatine	osmolytes & ph	pH, deaminase	C00300	2	1		-1
PM10	G11	pH 9.5 + Trimethylamine-N-Oxide	osmolytes & ph	pH, deaminase	C01104	1.5	0.5		-0.5
PM10	G12	pH 9.5 + Urea	osmolytes & ph	pH, deaminase	C00086	1	0		0
PM10	H01	X-Caprylate	osmolytes & ph	caprylate esterase		4	0		0
PM10	H02	X-a-D-Glucoside	osmolytes & ph	a-D-glucosidase		4	0		0
PM10	H03	X-b-D-Glucoside	osmolytes & ph	b-D-glucosidase		4	0		0
PM10	H04	X-a-D-Galactoside	osmolytes & ph	a-D-galactosidase		4	0		0
PM10	H05	X-b-D-Galactoside	osmolytes & ph	b-D-galactosidase		4	0		0
PM10	H06	X-a-D-Glucuronide	osmolytes & ph	a-D-glucuronidase		4	0		0
PM10	H07	X-b-D-Glucuronide	osmolytes & ph	b-D-glucuronidase		3.5	-0.5		0.5
PM10	H08	X-b-D-Glucosaminide	osmolytes & ph	b-D-glucosaminidase		3	0		0
PM10	H09	X-b-D-Galactosaminide	osmolytes & ph	b-D-galactosaminidase		2	0		0
PM10	H10	X-a-D-Mannoside	osmolytes & ph	a-D-mannosidase		2	0		0
PM10	H11	X-PO4	osmolytes & ph	aryl phosphatase		2	0		0
PM10	H12	X-SO4	osmolytes & ph	aryl sulfatase		1.5	-0.5		0.5

## Sheet: RNASeq Metadata
Libraries	Local name	Read length	Total no. of reads	Total no. of reads mapped	Reads not mapped	Reads mapped uniquely	Chromosome	pKPN3	pKPN4	pKPN5	pKPN6	pKPN7
1_ATCACG_L001_R1_001.fastq.gz	NMP15M1	125	12142867	10066956	2075911	8216172	8035267	25849	39423	97479	4815	13339
2_CGATGT_L001_R1_001.fastq.gz	DMSO15M1	125	20023687	16378566	3645121	10982685	10708963	43678	59675	145542	7626	17201
3_TTAGGC_L001_R1_001.fastq.gz	NMP15M2	125	10783294	8767551	2015743	5253459	5145572	16681	23393	58255	3313	6245
4_TGACCA_L001_R1_001.fastq.gz	DMSO15M2	125	15394318	12587175	2807143	9390423	9168253	36177	48537	118848	6257	12351
5_ACAGTG_L001_R1_001.fastq.gz	NMP21H1	125	9446200	7765398	1680802	7140640	6945385	80152	25490	60341	4522	24750
6_GCCAAT_L001_R1_001.fastq.gz	DMSO21H1	125	9043501	7196753	1846748	6784840	6548232	114204	21663	78216	4940	17585
7_CAGATC_L001_R1_001.fastq.gz	NMP21H2	125	9937871	8170448	1767423	6177445	6017672	64339	19527	56747	4739	14421
8_ACTTGA_L001_R1_001.fastq.gz	DMSO21H2	125	11258301	9250510	2007791	8565971	8226174	146185	33800	124087	13045	22680
		sRNA	mRNA	AS_mRNA	AS_sRNA	rRNA	AS_rRNA	tRNA	AS_tRNA	IGR	TOTAL
	KNMP15M1	216761	6774429	94336	3263	34312	371	102537	175	809083	8216172
	KNMP15M2	66461	4537840	55225	1306	46310	755	45252	96	392327	5253459
	KNMP21H1	302444	3658438	63215	4553	6799	124	18291	132	2891389	7140640
	KNMP21H2	126973	2970853	52614	5806	20295	665	16014	197	2824255	6177445
	KDMSO15M1	265620	9172394	145886	4868	66920	964	124439	369	927503	10982685
	KDMSO15M2	228307	7814327	120019	3300	47326	585	98239	234	855916	9390423
	KDMSO21H1	124523	3512399	72253	6020	3397	101	5986	364	2823189	6784840
	KDMSO21H2	104915	4965356	102834	3112	5603	238	8018	418	3035680	8565971

## Sheet: RNAseq NMP
				15 minutes exposure									21 hours exposure
Sys_ID	Location	Gene Name		Highly Upregulated	Upregulated	Downregulated	Highly Downregulated	P<0.05	FC	logFC	P.Value		Highly Upregulated	Upregulated	Downregulated	Highly Downregulated	P<0.05	FC	logFC	P.Value		start	end	Length	Product
KPN_RS00005	Chromosome								0.884287	-0.177414	0.610789							1.18876	0.249457	0.689946		21	137	117	hypothetical protein
KPN_RS00010	Chromosome	thrA							0.81297	-0.298726	0.0931017							0.847606	-0.238534	0.357474		340	2802	2463	bifunctional aspartate kinase/homoserine dehydrogenase I
KPN_RS00015	Chromosome	thrB							1.06269	0.0877143	0.601727							1.19519	0.257241	0.298409		2804	3733	930	homoserine kinase
KPN_RS00020	Chromosome	thrC							0.905471	-0.14326	0.378312							0.751646	-0.411876	0.113148		3737	5017	1281	threonine synthase
KPN_RS00025	Chromosome	KPN_00005							0.785812	-0.347744	0.400547							0.219767	-2.18595	0.161948		5354	5710	357	hypothetical protein
KPN_RS00030	Chromosome	yaaA							1.09128	0.126022	0.34691						√	1.88609	0.915395	0.00267778		5779	6552	774	peroxide stress protein YaaA
KPN_RS00035	Chromosome	yaaJ							0.998177	-0.00263247	0.984907							1.10933	0.149686	0.608302		6630	8060	1431	sodium:alanine symporter family protein
KPN_RS00040	Chromosome	talB							1.07448	0.103636	0.450228							1.37446	0.45886	0.0652405		8263	9216	954	transaldolase
KPN_RS00045	Chromosome	mogA							0.980349	-0.0286333	0.832858							1.31765	0.397971	0.0811976		9316	9903	588	molybdopterin adenylyltransferase
KPN_RS00050	Chromosome	proP							0.95552	-0.0656414	0.691655							0.705608	-0.503061	0.0650877		10023	11327	1305	MFS transporter
KPN_RS00055	Chromosome	yaaH							1.19212	0.253535	0.104555							0.89012	-0.167929	0.748709		11390	11956	567	hypothetical protein
KPN_RS00060	Chromosome	yaaW							1.51118	0.595677	0.107111							1.81266	0.858112	0.392481		12045	12794	750	hypothetical protein
KPN_RS00065	Chromosome	yaaI							0.93301	-0.100035	0.847628							1.09107	0.125746	0.909798		12822	13226	405	hypothetical protein
KPN_RS00070	Chromosome	dnaK						√	0.673212	-0.570867	0.00362836						√	7.56469	2.91928	6.79652e-07		13612	15528	1917	molecular chaperone DnaK
KPN_RS00075	Chromosome	dnaJ						√	0.731426	-0.451216	0.00437207						√	8.69356	3.11995	2.30306e-08		15616	16749	1134	molecular chaperone DnaJ
KPN_RS00080	Chromosome	nhaA						√	16.2178	4.0195	2.03015e-09						√	8.2078	3.037	2.81294e-06		16927	18102	1176	Na+/H+ antiporter NhaA
KPN_RS00085	Chromosome	nhaR						√	5.35482	2.42084	4.35127e-08							0.710415	-0.493266	0.156		18157	19053	897	transcriptional activator NhaR
KPN_RS00090	Chromosome							√	6.80258	2.76608	0.00204346							1.26536	0.339546	0.727799		19063	19176	114	hypothetical protein
KPN_RS00095	Chromosome								1.08004	0.111087	0.502542							0.922919	-0.115723	0.638185		19173	19436	264	30S ribosomal protein S20
KPN_RS00100	Chromosome	ribF							0.985327	-0.0213255	0.862416							1.2399	0.310224	0.169218		19766	20704	939	bifunctional riboflavin kinase/FMN adenylyltransferase
KPN_RS00105	Chromosome	ileS							1.09466	0.130479	0.436307							1.28952	0.36684	0.112076		20748	23564	2817	isoleucine--tRNA ligase
KPN_RS00110	Chromosome	lspA							1.07252	0.101005	0.502067							1.28253	0.358996	0.14912		23564	24064	501	lipoprotein signal peptidase
KPN_RS00115	Chromosome	fkpB							1.05504	0.0772955	0.5557							1.36286	0.446633	0.0771149		24180	24629	450	peptidyl-prolyl cis-trans isomerase
KPN_RS00120	Chromosome	ispH							1.11611	0.158482	0.223555							1.22315	0.290599	0.214622		24631	25581	951	4-hydroxy-3-methylbut-2-enyl diphosphate reductase
KPN_RS00125	Chromosome	rihC							1.0456	0.0643361	0.757238						√	0.225785	-2.14698	5.44483e-06		25648	26562	915	non-specific ribonucleoside hydrolase RihC
KPN_RS00130	Chromosome								0.772279	-0.372805	0.261712						√	0.267507	-1.90235	0.0132611		26593	26958	366	DUF805 domain-containing protein
KPN_RS00135	Chromosome	yeaT							0.806837	-0.309651	0.230017							1.45658	0.542583	0.212094		26906	27835	930	transcriptional regulator
KPN_RS00140	Chromosome							√	0.56581	-0.821611	0.0324817							1.01403	0.0201038	0.963488		27928	28557	630	serine-tRNA(Ala) deacylase AlaX
KPN_RS00145	Chromosome	KPN_00028							0.999216	-0.00113128	0.997105						√	0.128034	-2.96541	0.000156221		28563	29267	705	response regulator
KPN_RS00150	Chromosome	KPN_00029						√	0.284799	-1.81198	0.00258839							0.450133	-1.15158	0.0931751		29260	30888	1629	sensor kinase
KPN_RS00170	Chromosome	KPN_00033							1.04797	0.0675947	0.931327							0.624461	-0.679316	0.5659		34566	35906	1341	citrate:sodium symporter
KPN_RS00185	Chromosome	citE2							1.17734	0.235529	0.749563							1.21832	0.284894	0.742215		37512	38381	870	citrate lyase subunit beta
KPN_RS00190	Chromosome	citF2							0.726211	-0.461538	0.375093							1.88588	0.91524	0.191723		38392	39918	1527	citrate lyase alpha chain
KPN_RS00195	Chromosome	citG2							1.61773	0.693968	0.159921							1.87128	0.904026	0.177413		39937	40845	909	2-(5''-triphosphoribosyl)-3'-dephosphocoenzyme-A synthase
KPN_RS00200	Chromosome	dapB							1.1189	0.16208	0.230513						√	0.644197	-0.634425	0.0119266		41074	41895	822	4-hydroxy-tetrahydrodipicolinate reductase
KPN_RS00215	Chromosome	carA						√	1.73336	0.793571	0.00346674							1.12323	0.167655	0.614478		42353	43501	1149	carbamoyl-phosphate synthase small subunit
KPN_RS00220	Chromosome	carB						√	1.43226	0.51829	0.0112219						√	1.50959	0.594159	0.0286463		43661	46885	3225	carbamoyl phosphate synthase large subunit
KPN_RS00225	Chromosome	ygdI						√	12.4941	3.64317	4.45485e-08							0.769885	-0.377285	0.153796		47055	47288	234	hypothetical protein
KPN_RS00230	Chromosome	yabF						√	1.94632	0.960747	0.000138007						√	0.65801	-0.603818	0.024994		47420	47953	534	glutathione-regulated potassium-efflux system ancillary protein KefF
KPN_RS00235	Chromosome	kefC							0.983797	-0.0235669	0.871685							0.799021	-0.323695	0.196332		47946	49811	1866	glutathione-regulated potassium-efflux system protein KefC
KPN_RS00240	Chromosome	folA							1.19491	0.256899	0.115215							0.931782	-0.101935	0.683299		49985	50464	480	dihydrofolate reductase
KPN_RS00245	Chromosome	apaH						√	1.22531	0.293151	0.0429474							0.869577	-0.201614	0.444696		50717	51565	849	bis(5'-nucleosyl)-tetraphosphatase (symmetrical)
KPN_RS00250	Chromosome	apaG						√	1.28839	0.365573	0.0268429						√	0.687691	-0.540168	0.0371976		51570	51947	378	Co2+/Mg2+ efflux protein ApaG
KPN_RS00255	Chromosome	ksgA							1.21203	0.277424	0.055203							0.797874	-0.325766	0.188129		51950	52771	822	ribosomal RNA small subunit methyltransferase A
KPN_RS00260	Chromosome	pdxA							1.05122	0.0720608	0.645317							1.07584	0.105464	0.635635		52768	53757	990	4-hydroxythreonine-4-phosphate dehydrogenase PdxA
KPN_RS00265	Chromosome	surA							1.14665	0.197426	0.182986							0.885342	-0.175694	0.406314		53763	55049	1287	peptidyl-prolyl cis-trans isomerase
KPN_RS00270	Chromosome	imp						√	1.28615	0.363054	0.025382							0.805588	-0.311886	0.148355		55104	57452	2349	LPS assembly protein LptD
KPN_RS00275	Chromosome	djlA							0.872534	-0.196717	0.235433							1.15309	0.20551	0.444967		57696	58523	828	molecular chaperone DjlA
KPN_RS00280	Chromosome	KPN_00053							0.96936	-0.0448955	0.892903						√	0.477524	-1.06636	0.000728781		58556	59254	699	two-component response regulator
KPN_RS00285	Chromosome	KPN_00054							0.667403	-0.58337	0.15334							0.697718	-0.519284	0.0684989		59244	60869	1626	histidine kinase
KPN_RS00290	Chromosome	KPN_00055							0.744623	-0.425418	0.257182						√	0.392274	-1.35007	0.011067		61194	62558	1365	citrate/acetate antiporter
KPN_RS00300	Chromosome	KPN_00056							1.04538	0.0640321	0.624312						√	0.503541	-0.989818	0.00237775		62738	63277	540	phosphoribosyl-dephospho-CoA transferase
KPN_RS00305	Chromosome	rluA							0.955307	-0.0659639	0.70802						√	0.576368	-0.794938	0.0260558		63352	64011	660	bifunctional tRNA pseudouridine(32) synthase/ribosomal large subunit pseudouridine synthase RluA
KPN_RS00310	Chromosome	hepA							1.173	0.230206	0.213183						√	0.557101	-0.843989	0.0022792		64024	66930	2907	RNA polymerase-associated protein RapA
KPN_RS00315	Chromosome	polB							0.859959	-0.21766	0.242507							0.934234	-0.0981436	0.708625		67118	69475	2358	DNA polymerase II
KPN_RS00320	Chromosome	araD							0.696778	-0.521229	0.499802							1.47534	0.561047	0.348146		69651	70346	696	L-ribulose-5-phosphate 4-epimerase
KPN_RS00325	Chromosome	araA							0.744267	-0.426107	0.468341							0.867358	-0.205301	0.673926		70484	71986	1503	L-arabinose isomerase
KPN_RS00330	Chromosome	araB						√	0.374149	-1.41832	0.0290563							1.36704	0.451054	0.448471		71997	73706	1710	ribulokinase
KPN_RS00340	Chromosome	araC						√	0.335453	-1.57582	2.21659e-05							0.983291	-0.0243094	0.912004		74044	74889	846	DNA-binding transcriptional regulator AraC
KPN_RS00345	Chromosome	yabI						√	1.83836	0.878418	0.000363536						√	1.9385	0.954939	0.000854717		75018	75785	768	DedA family protein
KPN_RS00350	Chromosome	yabJ							0.88618	-0.174328	0.300774						√	2.11935	1.08362	0.0110602		75772	76473	702	thiamine ABC transporter ATP-binding protein
KPN_RS00355	Chromosome	thiP							0.934536	-0.0976772	0.532567						√	2.06269	1.04453	0.00133056		76457	78067	1611	thiamine/thiamine pyrophosphate ABC transporter permease ThiP
KPN_RS00360	Chromosome	tbpA							1.24728	0.318787	0.0568068						√	1.56787	0.648809	0.0405312		78043	79026	984	thiamine transporter substrate binding subunit
KPN_RS00365	Chromosome	yabN						√	0.761267	-0.393525	0.0425596						√	2.26734	1.181	0.00263961		79316	80971	1656	transcriptional regulator SgrR
KPN_RS00370	Chromosome	KPN_00069							1.05098	0.0717344	0.8539						√	0.321494	-1.63714	0.0139305		81059	81211	153	hypothetical protein
KPN_RS00375	Chromosome								0.898583	-0.154277	0.458439						√	0.254404	-1.97481	0.00107771		81299	81469	171	hypothetical protein
KPN_RS00380	Chromosome	setA							1.0908	0.125389	0.443376							0.618248	-0.693743	0.161163		81479	82663	1185	sugar efflux transporter SetB
KPN_RS00385	Chromosome	KPN_00071							0.935034	-0.0969085	0.795445						√	5.2593	2.39487	0.000102473		82697	84007	1311	MFS transporter
KPN_RS00390	Chromosome	KPN_00072							0.815394	-0.29443	0.337997						√	0.0903468	-3.46838	0.000469176		84239	85135	897	LysR family transcriptional regulator
KPN_RS00395	Chromosome	aroD							0.866781	-0.20626	0.279231							0.890623	-0.167113	0.473568		85173	85928	756	3-dehydroquinase
KPN_RS00400	Chromosome	ydiM							0.847679	-0.23841	0.562809							0.486124	-1.0406	0.0922357		85959	87173	1215	MFS transporter
KPN_RS00405	Chromosome	aroE						√	0.468132	-1.09501	0.0367105							0.92099	-0.118742	0.838068		87184	88047	864	shikimate dehydrogenase
KPN_RS00410	Chromosome	fadH							0.780895	-0.3568	0.405595							0.498729	-1.00367	0.0891674		88059	90092	2034	2%2C4-dienoyl-CoA reductase
KPN_RS00415	Chromosome	leuD							0.855526	-0.225117	0.391443							0.833321	-0.263056	0.533367		90488	91093	606	3-isopropylmalate dehydratase small subunit
KPN_RS00420	Chromosome	leuC							0.807142	-0.309105	0.262695							0.665569	-0.587339	0.0802372		91104	92504	1401	3-isopropylmalate dehydratase large subunit
KPN_RS00425	Chromosome	leuB							0.900683	-0.150909	0.609236							0.561315	-0.833119	0.052925		92507	93598	1092	3-isopropylmalate dehydrogenase
KPN_RS00430	Chromosome	leuA							0.967354	-0.0478838	0.878627							0.667675	-0.582782	0.155927		93598	95169	1572	2-isopropylmalate synthase
KPN_RS00440	Chromosome	leuO							1.00635	0.00913099	0.974336						√	0.308136	-1.69836	0.00365714		95983	96933	951	transcriptional regulator LeuO
KPN_RS00445	Chromosome	ilvI							1.02398	0.0341933	0.872151						√	0.469335	-1.09131	0.000640327		97328	99052	1725	acetolactate synthase 3 large subunit
KPN_RS00450	Chromosome	ilvH							0.842207	-0.247754	0.215989						√	0.426515	-1.22933	0.000628195		99055	99546	492	acetolactate synthase small subunit
KPN_RS00455	Chromosome	fruR						√	0.762569	-0.391061	0.0114181						√	0.582251	-0.780288	0.00289098		99727	100731	1005	DNA-binding transcriptional regulator FruR
KPN_RS00460	Chromosome	yabB							1.05029	0.0707929	0.635896						√	2.05938	1.04221	0.00185037		101372	101830	459	division/cell wall cluster transcriptional repressor MraZ
KPN_RS00465	Chromosome	mraW						√	1.25524	0.327959	0.0221215						√	1.52826	0.611894	0.034821		101833	102774	942	ribosomal RNA small subunit methyltransferase H
KPN_RS00470	Chromosome	ftsL						√	1.31436	0.394356	0.0133922						√	1.50359	0.588407	0.0192469		102771	103136	366	cell division protein FtsL
KPN_RS00475	Chromosome	ftsI							1.10506	0.144126	0.288462						√	2.0682	1.04838	0.0036975		103152	104918	1767	peptidoglycan glycosyltransferase FtsI
KPN_RS00480	Chromosome	murE							1.10088	0.138657	0.341967						√	1.42074	0.50664	0.0473176		104905	106392	1488	UDP-N-acetylmuramoyl-L-alanyl-D-glutamate--2%2C6-diaminopimelate ligase
KPN_RS00485	Chromosome	murF							1.06783	0.0946758	0.480853							1.27842	0.354363	0.174276		106389	107747	1359	UDP-N-acetylmuramoyl-tripeptide--D-alanyl-D-alanine ligase
KPN_RS00490	Chromosome	mraY							0.991171	-0.0127943	0.917647							1.42245	0.508381	0.117324		107741	108823	1083	phospho-N-acetylmuramoyl-pentapeptide-transferase
KPN_RS00495	Chromosome	murD							1.0156	0.0223342	0.860318							1.35198	0.435071	0.118347		108826	110142	1317	UDP-N-acetylmuramoyl-L-alanine--D-glutamate ligase
KPN_RS00500	Chromosome	ftsW							1.0951	0.131059	0.323271						√	1.63656	0.71067	0.0281861		110142	111416	1275	cell division protein FtsW
KPN_RS00505	Chromosome	murG							1.08032	0.111455	0.408567							1.39425	0.479494	0.0851756		111413	112483	1071	UDP-N-acetylglucosamine--N-acetylmuramyl-(pentapeptide) pyrophosphoryl-undecaprenol N-acetylglucosamine transferase
KPN_RS00510	Chromosome	murC							1.02119	0.0302476	0.819734							1.42932	0.515332	0.064452		112531	114006	1476	UDP-N-acetylmuramate--L-alanine ligase
KPN_RS00515	Chromosome	ddl							1.00897	0.0128877	0.919184							1.06791	0.0947907	0.718411		113999	114919	921	D-alanine--D-alanine ligase
KPN_RS00520	Chromosome	ftsQ							1.05182	0.0728944	0.597556							1.11978	0.163214	0.494619		114921	115751	831	cell division protein FtsQ
KPN_RS00525	Chromosome	ftsA							1.10513	0.144219	0.256848							0.993915	-0.00880584	0.967665		115748	117010	1263	cell division protein FtsA
KPN_RS00530	Chromosome	ftsZ							1.10734	0.147101	0.300625							0.99562	-0.00633331	0.976166		117073	118224	1152	cell division protein FtsZ
KPN_RS00535	Chromosome	lpxC						√	1.32384	0.404728	0.00949551							0.917371	-0.124423	0.585252		118325	119242	918	UDP-3-O-[3-hydroxymyristoyl] N-acetylglucosamine deacetylase
KPN_RS00540	Chromosome	yacA							0.975057	-0.0364414	0.804003						√	1.5508	0.633013	0.0128827		119559	120062	504	SecA regulator SecM
KPN_RS00545	Chromosome	secA						√	1.34729	0.430059	0.0215878						√	1.50077	0.585708	0.0176607		120125	122830	2706	protein translocase subunit SecA
KPN_RS00550	Chromosome	mutT							1.21073	0.275872	0.22137							1.90375	0.928843	0.0623291		122889	123281	393	8-oxo-dGTP diphosphatase
KPN_RS00555	Chromosome	yacG							1.09915	0.136386	0.358978							0.903238	-0.146821	0.573125		123334	123528	195	DNA gyrase inhibitor YacG
KPN_RS00560	Chromosome	yacF						√	1.2605	0.333994	0.0293231							0.786057	-0.347295	0.144451		123538	124281	744	cell division protein ZapD
KPN_RS00565	Chromosome	coaE							1.02759	0.0392669	0.775054							1.17781	0.236104	0.360181		124281	124901	621	dephospho-CoA kinase
KPN_RS00575	Chromosome	guaC							1.19815	0.260811	0.0630701							1.36161	0.445313	0.0629311		125245	126288	1044	guanosine monophosphate reductase
KPN_RS00585	Chromosome	hofB							0.41382	-1.27293	0.26683							1.68363	0.751572	0.469282		127520	128905	1386	type II secretion system protein GspE
KPN_RS00595	Chromosome	nadC							0.901379	-0.149794	0.308804							1.36096	0.444622	0.103266		129529	130422	894	nicotinate-nucleotide diphosphorylase
KPN_RS00600	Chromosome	ampD							1.10238	0.140627	0.438509							1.14181	0.191323	0.457971		130556	131119	564	N-acetylmuramoyl-L-alanine amidase
KPN_RS00605	Chromosome	ampE							1.27546	0.351015	0.0769585							1.27055	0.345459	0.219335		131116	131970	855	beta-lactamase regulator AmpE
KPN_RS00610	Chromosome	KPN_00114							0.853406	-0.228695	0.269283						√	0.571194	-0.807948	0.0158617		132206	133156	951	alpha-N-arabinofuranosidase
KPN_RS00615	Chromosome	KPN_00115							0.708729	-0.496695	0.257131							1.14766	0.198701	0.713603		133156	134562	1407	MFS transporter
KPN_RS00620	Chromosome	aroP						√	0.468816	-1.0929	0.000419532						√	0.197012	-2.34364	1.02209e-05		134747	136117	1371	aromatic amino acid transporter AroP
KPN_RS00630	Chromosome	pdhR						√	1.90708	0.931364	6.01153e-05							0.784711	-0.349766	0.188244		136761	137540	780	transcriptional regulator PdhR
KPN_RS00635	Chromosome	aceE						√	2.49683	1.3201	0.000199177						√	0.613222	-0.705519	0.00665755		137677	140340	2664	pyruvate dehydrogenase (acetyl-transferring)%2C homodimeric type
KPN_RS00640	Chromosome	aceF						√	2.52368	1.33553	0.000156645						√	0.614508	-0.702495	0.00783734		140355	142253	1899	pyruvate dehydrogenase complex dihydrolipoyllysine-residue acetyltransferase
KPN_RS00645	Chromosome	lpdA						√	2.00045	1.00033	0.000172647							0.935517	-0.0961649	0.66794		142460	143884	1425	dihydrolipoyl dehydrogenase
KPN_RS00650	Chromosome	KPN_00121						√	6.16793	2.62479	0.000135096						√	29.6745	4.89115	0.000113687		144049	144333	285	hypothetical protein
KPN_RS00655	Chromosome	KPN_00122						√	2.10727	1.07537	0.000443734						√	1.53302	0.616372	0.0165936		144379	145185	807	hypothetical protein
KPN_RS00660	Chromosome	yacH						√	2.06391	1.04538	0.000513059						√	1.72498	0.786578	0.00375357		145197	146804	1608	membrane protein
KPN_RS00665	Chromosome								0.60261	-0.730703	0.30241							0.877824	-0.187996	0.893544		146897	147025	129	hypothetical protein
KPN_RS00670	Chromosome	acnB						√	1.39479	0.48005	0.0175272						√	1.96591	0.975199	0.00206408		147236	149833	2598	aconitate hydratase B
KPN_RS00675	Chromosome	yacL							0.791834	-0.33673	0.0809267							0.822812	-0.281366	0.223306		150020	150382	363	hypothetical protein
KPN_RS00680	Chromosome	speD						√	1.4948	0.579951	0.00237664						√	0.531431	-0.912046	0.0053131		150455	151249	795	S-adenosylmethionine decarboxylase proenzyme
KPN_RS00685	Chromosome	speE						√	1.33673	0.418706	0.0087718						√	0.579605	-0.786858	0.00356826		151274	152134	861	polyamine aminopropyltransferase
KPN_RS00690	Chromosome	KPN_00128							0.78623	-0.346976	0.103072							0.725463	-0.463026	0.1223		152284	154479	2196	peptidyl-prolyl cis-trans isomerase
KPN_RS00695	Chromosome	KPN_00129							0.773746	-0.370069	0.2101							1.3242	0.405116	0.376059		154476	154886	411	hypothetical protein
KPN_RS00700	Chromosome	yacC						√	0.717577	-0.478794	0.0177742							0.84192	-0.248245	0.448055		155134	155481	348	hypothetical protein
KPN_RS00705	Chromosome	cueO						√	1.36305	0.446835	0.0169589						√	2.31753	1.21259	0.000173322		155627	157225	1599	multicopper oxidase
KPN_RS00710	Chromosome	gcd							1.07259	0.101092	0.536777							0.996449	-0.00513167	0.984481		157309	159699	2391	glucose dehydrogenase
KPN_RS00715	Chromosome								1.00572	0.00823065	0.975489							1.86049	0.895681	0.329067		159780	159899	120	hypothetical protein
KPN_RS00720	Chromosome	hpt						√	1.22036	0.287305	0.0392878						√	2.82514	1.49832	5.81282e-05		159904	160440	537	hypoxanthine phosphoribosyltransferase
KPN_RS00725	Chromosome	yadF						√	0.7184	-0.47714	0.00971431						√	1.84871	0.88652	0.013111		160500	161162	663	carbonate dehydratase
KPN_RS00730	Chromosome	yadG						√	1.50743	0.592091	0.00173439						√	1.62765	0.702788	0.00967033		161347	162273	927	ATPase
KPN_RS00735	Chromosome	yadH						√	1.25542	0.328171	0.0491926						√	1.72708	0.788334	0.00821424		162270	163040	771	ABC transporter permease
KPN_RS00740	Chromosome	yadI						√	0.372556	-1.42447	3.10298e-05						√	0.0671989	-3.89542	2.10826e-06		163163	163603	441	PTS sugar transporter subunit IIA
KPN_RS00745	Chromosome	yadE							0.829098	-0.270385	0.110272							1.22971	0.298319	0.248423		163662	164915	1254	hypothetical protein
KPN_RS00750	Chromosome	panD							1.00438	0.00630883	0.973628						√	1.96928	0.977672	0.00210223		164951	165331	381	aspartate 1-decarboxylase
KPN_RS00755	Chromosome	panC						√	1.3899	0.474983	0.0203287						√	2.02281	1.01636	0.000517308		165424	166278	855	pantoate--beta-alanine ligase
KPN_RS00760	Chromosome	panB							1.11108	0.151969	0.362513						√	2.29781	1.20026	0.000207312		166290	167081	792	3-methyl-2-oxobutanoate hydroxymethyltransferase
KPN_RS00765	Chromosome	folK							0.909617	-0.136669	0.463031							1.00951	0.0136523	0.974419		167201	167680	480	2-amino-4-hydroxy-6-hydroxymethyldihydropteridine diphosphokinase
KPN_RS00770	Chromosome	pcnB							1.19344	0.255122	0.0821294							1.33045	0.411917	0.103806		167677	169038	1362	polynucleotide adenylyltransferase PcnB
KPN_RS00775	Chromosome	yadB							0.868543	-0.20333	0.208918							0.644912	-0.632825	0.0769069		169134	170015	882	tRNA glutamyl-Q(34) synthetase GluQRS
KPN_RS00780	Chromosome	dksA						√	0.814845	-0.295403	0.0401185						√	0.624025	-0.680325	0.00664066		170075	170530	456	transcriptional regulator
KPN_RS00785	Chromosome	sfsA							0.98259	-0.0253386	0.864048						√	0.487624	-1.03616	0.00219		170693	171409	717	sugar fermentation stimulation protein SfsA
KPN_RS00790	Chromosome	ligT						√	0.676649	-0.563521	0.0213491							1.44248	0.528555	0.230329		171409	171945	537	2'-5' RNA ligase
KPN_RS00795	Chromosome	hrpB							1.01019	0.0146302	0.917363							1.22814	0.296477	0.245056		172018	174447	2430	ATP-dependent helicase HrpB
KPN_RS00800	Chromosome	pulQ							0.400091	-1.3216	0.0856715						√	0.253827	-1.97809	0.043938		174495	175295	801	prepilin peptidase
KPN_RS00820	Chromosome	pulK							0.360291	-1.47277	0.159973						√	0.0872757	-3.51828	0.014717		177686	178639	954	pullulanase
KPN_RS00825	Chromosome	pulJ							0.497101	-1.00839	0.392562						√	0.132206	-2.91914	0.00892667		178669	179265	597	type II secretion system protein GspJ
KPN_RS00830	Chromosome	pulI							0.426438	-1.22959	0.132192						√	0.160315	-2.64102	0.0199034		179262	179627	366	type II secretion system protein GspI
KPN_RS00835	Chromosome	pulH							0.753087	-0.409112	0.466876						√	0.140332	-2.83308	0.00068962		179624	180139	516	type II secretion system protein GspH
KPN_RS00840	Chromosome	pulG							0.88975	-0.168528	0.823839						√	0.146095	-2.77502	0.00244737		180139	180561	423	type II secretion system protein GspG
KPN_RS00845	Chromosome	pulF							0.515105	-0.95706	0.2084							0.45523	-1.13533	0.149845		180582	181796	1215	type II secretion system protein GspF
KPN_RS00850	Chromosome	pulE							1.07146	0.0995832	0.858522						√	0.0949184	-3.39717	0.000466975		181798	183291	1494	type II secretion system protein GspE
KPN_RS00855	Chromosome	pulD							0.571611	-0.806893	0.132528						√	0.149914	-2.73779	0.000882796		183288	185261	1974	type II secretion system protein GspD
KPN_RS00860	Chromosome								0.231841	-2.10879	0.125965						√	0.0364119	-4.77945	0.00233873		185271	186113	843	type II secretion system protein GspC
KPN_RS00870	Chromosome	pul							0.733288	-0.447549	0.153054						√	0.0581337	-4.10448	7.60388e-08		186420	189728	3309	pullulanase
KPN_RS00875	Chromosome								0.919357	-0.121302	0.828293						√	0.242074	-2.04648	0.0116888		189985	190542	558	general secretion pathway protein GspB
KPN_RS00880	Chromosome							√	0.467633	-1.09655	3.15112e-05						√	0.263999	-1.9214	0.000100439		190581	190955	375	pullulanase
KPN_RS00890	Chromosome								1.01285	0.0184172	0.94936							0.595547	-0.747712	0.271826		191185	191349	165	hypothetical protein
KPN_RS00895	Chromosome	mrcB						√	1.45989	0.545858	0.00147827							1.29342	0.371191	0.0893028		191543	194107	2565	bifunctional glycosyl transferase/transpeptidase
KPN_RS00900	Chromosome	fhuA							1.19626	0.25853	0.290005						√	1.80149	0.849192	0.048865		194342	196549	2208	ferrichrome porin FhuA
KPN_RS00905	Chromosome	fhuC							1.3406	0.422876	0.272592							1.95627	0.968109	0.0574514		196595	197392	798	iron-hydroxamate transporter ATP-binding protein
KPN_RS00910	Chromosome	fhuD							1.13488	0.182541	0.77014						√	2.57803	1.36627	0.00813228		197392	198282	891	iron-hydroxamate transporter substrate-binding subunit
KPN_RS00915	Chromosome	fhuB							1.20527	0.269355	0.365369						√	1.66438	0.734984	0.0434373		198279	200261	1983	Fe3+-hydroxamate ABC transporter permease FhuB
KPN_RS00920	Chromosome	hemL							1.12144	0.165352	0.279707						√	1.82098	0.864713	0.00414264		200398	201678	1281	glutamate-1-semialdehyde 2%2C1-aminomutase
KPN_RS00925	Chromosome	yadQ							0.853409	-0.22869	0.17146						√	0.595484	-0.747866	0.0191914		201817	203277	1461	ClC family H(+)/Cl(-) exchange transporter
KPN_RS00930	Chromosome	yadR							1.05204	0.0731897	0.61735						√	4.64343	2.21519	6.09196e-07		203359	203703	345	iron-sulfur cluster insertion protein ErpA
KPN_RS00935	Chromosome	yadS						√	1.27844	0.354381	0.0488868							1.40008	0.485505	0.169631		203775	204398	624	hypothetical protein
KPN_RS00940	Chromosome	yadT							0.870117	-0.200718	0.237001						√	1.71614	0.77917	0.00664704		204435	205235	801	cobalamin-binding protein
KPN_RS00945	Chromosome	pfs							0.926146	-0.110688	0.387488						√	1.52466	0.60849	0.0147432		205228	205926	699	5'-methylthioadenosine/S-adenosylhomocysteine nucleosidase
KPN_RS00950	Chromosome	dgt							0.971998	-0.0409746	0.797349							0.813667	-0.297489	0.202265		206010	207524	1515	deoxyguanosinetriphosphate triphosphohydrolase
KPN_RS00955	Chromosome	degP						√	5.15069	2.36477	2.08914e-09						√	9.21912	3.20463	1.08463e-08		207659	209092	1434	serine endoprotease DegQ
KPN_RS00960	Chromosome	cdaR						√	0.568607	-0.814497	0.00284451						√	1.69828	0.764073	0.0110308		209260	210417	1158	CdaR family transcriptional regulator
KPN_RS00965	Chromosome	yaeH							0.814036	-0.296835	0.0655701						√	1.46247	0.548406	0.0254565		210536	210922	387	hypothetical protein
KPN_RS00970	Chromosome	dapD							0.968926	-0.0455415	0.716967							1.3159	0.396054	0.0834366		211030	211854	825	2%2C3%2C4%2C5-tetrahydropyridine-2%2C6-dicarboxylate N-succinyltransferase
KPN_RS00975	Chromosome	glnD							0.787228	-0.345147	0.0703403							0.939861	-0.0894808	0.70044		211885	214548	2664	bifunctional uridylyltransferase/uridylyl-removing protein
KPN_RS00980	Chromosome	map							1.19157	0.252867	0.0737631						√	2.22301	1.15252	0.000136217		214606	215400	795	type I methionyl aminopeptidase
KPN_RS00985	Chromosome	rpsB							1.21154	0.276843	0.071565							1.19122	0.252442	0.314673		215723	216448	726	30S ribosomal protein S2
KPN_RS00990	Chromosome	tsf							0.98552	-0.0210427	0.887016							1.19156	0.252846	0.255195		216568	217419	852	elongation factor Ts
KPN_RS00995	Chromosome	pyrH							0.984059	-0.0231834	0.892391							0.939067	-0.0907003	0.705579		217570	218295	726	UMP kinase
KPN_RS01000	Chromosome	frr							1.00191	0.00275447	0.983292						√	0.505537	-0.984112	0.000902836		218446	219003	558	ribosome-recycling factor
KPN_RS01005	Chromosome	ispC						√	1.35473	0.438007	0.00705034						√	0.699039	-0.516556	0.0445852		219232	220434	1203	1-deoxy-D-xylulose-5-phosphate reductoisomerase
KPN_RS01010	Chromosome	uppS						√	1.24804	0.319664	0.0249721							0.866525	-0.206687	0.37268		220672	221430	759	(2E%2C6E)-farnesyl- diphosphate-specific ditrans%2Cpolycis-undecaprenyl-diphosphate synthase
KPN_RS01015	Chromosome	cdsA						√	1.3221	0.40283	0.0106532							0.801284	-0.319614	0.234531		221443	222300	858	phosphatidate cytidylyltransferase
KPN_RS01020	Chromosome	yaeL						√	1.28977	0.367115	0.012546							1.10254	0.140836	0.508222		222312	223664	1353	zinc metallopeptidase RseP
KPN_RS01025	Chromosome	yaeT						√	1.44188	0.527947	0.00320016							0.826495	-0.274922	0.207868		223696	226125	2430	outer membrane protein assembly factor BamA
KPN_RS01030	Chromosome	hlpA						√	0.633529	-0.658518	0.000337111						√	0.496269	-1.0108	0.000391687		226247	226732	486	chaperone
KPN_RS01035	Chromosome	lpxD							1.18368	0.243281	0.0870481						√	0.603079	-0.72958	0.00609358		226736	227761	1026	UDP-3-O-(3-hydroxymyristoyl)glucosamine N-acyltransferase
KPN_RS01040	Chromosome	fabZ							1.05177	0.0728246	0.569392							0.892807	-0.16358	0.460393		227867	228322	456	beta-hydroxyacyl-ACP dehydratase
KPN_RS01045	Chromosome	lpxA							0.997523	-0.00357778	0.977746							0.872115	-0.19741	0.371038		228326	229114	789	acyl-[acyl-carrier-protein]--UDP-N-acetylglucosamine O-acyltransferase
KPN_RS01050	Chromosome	lpxB							1.07866	0.109244	0.425013							1.17596	0.233836	0.361622		229114	230265	1152	lipid-A-disaccharide synthase
KPN_RS01055	Chromosome	rnhB						√	1.23848	0.308571	0.0462032							1.24157	0.312168	0.327256		230262	230861	600	ribonuclease HII
KPN_RS01060	Chromosome	dnaE						√	1.29669	0.374838	0.0123297							0.91669	-0.125495	0.560807		230879	234361	3483	DNA polymerase III subunit alpha
KPN_RS01065	Chromosome	accA							1.17294	0.230129	0.0900879							1.401	0.486455	0.0592191		234374	235333	960	acetyl-CoA carboxylase carboxyltransferase subunit alpha
KPN_RS01070	Chromosome	ldcC						√	1.35336	0.43655	0.00871025						√	2.11909	1.08345	0.000394028		235447	237600	2154	lysine decarboxylase CadA
KPN_RS01075	Chromosome	yaeR							0.989809	-0.0147779	0.919226						√	1.79941	0.847528	0.0057919		237647	238036	390	VOC family protein
KPN_RS01080	Chromosome	tilS							0.955897	-0.0650727	0.646375						√	1.79057	0.84042	0.00315385		238090	239403	1314	tRNA lysidine(34) synthetase TilS
KPN_RS01085	Chromosome	rof						√	0.817446	-0.290805	0.0379916							1.10825	0.148277	0.488459		239417	239677	261	Rho-binding antiterminator
KPN_RS01090	Chromosome	yaeP							0.847771	-0.238254	0.140447						√	1.47363	0.559371	0.0407137		239664	239864	201	hypothetical protein
KPN_RS01095	Chromosome	yaeQ						√	1.29405	0.371897	0.0200377							1.20466	0.26863	0.285699		240061	240606	546	hypothetical protein
KPN_RS01100	Chromosome	yaeJ							1.23062	0.299382	0.0771463							0.839775	-0.251925	0.332928		240603	241016	414	aminoacyl-tRNA hydrolase
KPN_RS01105	Chromosome	cutF						√	1.22738	0.295586	0.0406325							0.812448	-0.299653	0.196007		241038	241757	720	copper homeostasis/adhesion lipoprotein NlpE
KPN_RS01110	Chromosome	yaeF							0.876224	-0.190629	0.470754							3.20338	1.67959	0.0808408		241889	242731	843	hypothetical protein
KPN_RS01115	Chromosome	proS						√	1.24135	0.311904	0.0462846						√	1.47316	0.558917	0.0220233		242791	244509	1719	proline--tRNA ligase
KPN_RS01120	Chromosome	yaeB							0.984529	-0.0224949	0.858064							0.953943	-0.0680257	0.81986		244621	245328	708	tRNA (N6-threonylcarbamoyladenosine(37)-N6)-methyltransferase TrmO
KPN_RS01125	Chromosome	rcsF							0.913112	-0.131137	0.33872							1.09549	0.131582	0.699689		245325	245732	408	Rcs stress response system protein RcsF
KPN_RS01130	Chromosome	metQ							0.861315	-0.215387	0.148335						√	0.268725	-1.8958	4.5309e-05		245840	246655	816	methionine ABC transporter substrate-binding protein MetQ
KPN_RS01135	Chromosome	metI							0.986478	-0.0196415	0.930593						√	0.422393	-1.24334	0.0117485		246699	247352	654	methionine ABC transporter permease
KPN_RS01140	Chromosome	metN							1.0345	0.0489379	0.769452						√	0.357866	-1.48251	0.00139364		247345	248376	1032	D-methionine ABC transporter%2C ATP-binding protein
KPN_RS01145	Chromosome	gmhB							1.03216	0.0456685	0.75685							0.942493	-0.0854463	0.720645		248565	249131	567	D-glycero-beta-D-manno-heptose 1%2C7-bisphosphate 7-phosphatase
KPN_RS01150	Chromosome	rrsH							0.605944	-0.722744	0.259871							0.520813	-0.941162	0.39978		249496	251049	1554	16S ribosomal RNA
KPN_RS01165	Chromosome	rrlH						√	0.814785	-0.29551	0.039634							1.0525	0.0738157	0.797721		251466	254388	2923	23S ribosomal RNA
KPN_RS01180	Chromosome	dkgB							0.988812	-0.0162323	0.919793							0.893074	-0.163148	0.659245		254892	255695	804	2%2C5-didehydrogluconate reductase B
KPN_RS01185	Chromosome	yafC							0.887811	-0.171676	0.327324							0.955194	-0.066135	0.796544		255741	256646	906	LysR family transcriptional regulator
KPN_RS01190	Chromosome	KPN_00223							0.821593	-0.283504	0.640347							0.962969	-0.0544385	0.921987		256751	257941	1191	MFS transporter
KPN_RS01195	Chromosome	yafD						√	0.563262	-0.828122	0.000324113							0.905616	-0.143028	0.501355		258035	258841	807	EEP domain-containing protein
KPN_RS01200	Chromosome	yafE						√	1.55641	0.638219	0.0335942						√	0.464224	-1.10711	0.00412758		258933	259703	771	S-adenosyl-L-methionine (SAM)-dependent methyltransferase PhcB
KPN_RS01205	Chromosome	mltD							1.13968	0.18863	0.163306						√	1.57058	0.651297	0.0218654		259761	261128	1368	lytic transglycosylase
KPN_RS01210	Chromosome	gloB							1.07961	0.11051	0.514687							1.1011	0.138947	0.65515		261200	261955	756	hydroxyacylglutathione hydrolase
KPN_RS01215	Chromosome	yafS							0.985681	-0.0208067	0.915894						√	2.15045	1.10464	0.00497946		261988	262710	723	SAM-dependent methyltransferase
KPN_RS01220	Chromosome	rnhA						√	1.33289	0.414554	0.0276451							1.07911	0.109839	0.702679		262707	263174	468	ribonuclease H
KPN_RS01225	Chromosome	dnaQ						√	1.25166	0.323841	0.0385609							1.21437	0.280204	0.209281		263239	263970	732	DNA polymerase III subunit epsilon
KPN_RS01230	Chromosome	KPN_00231							1.19208	0.253485	0.357951							0.901656	-0.149351	0.702386		264104	264180	77	tRNA-Asp
KPN_RS01235	Chromosome	KPN_00232							0.89402	-0.161621	0.43559							1.65437	0.72628	0.0516744		264240	265121	882	LysR family transcriptional regulator
KPN_RS01240	Chromosome	KPN_00233							1.13037	0.176792	0.643868							0.636649	-0.651429	0.243801		265225	265815	591	cysteine/O-acetylserine efflux protein
KPN_RS01245	Chromosome	yafV							1.10508	0.144149	0.527643						√	1.79477	0.8438	0.00385487		265846	266616	771	amidohydrolase
KPN_RS01250	Chromosome	fadE							0.860443	-0.216848	0.613251						√	2.61638	1.38757	4.9011e-05		266795	269239	2445	acyl-CoA dehydrogenase
KPN_RS01255	Chromosome	lpcA							0.938609	-0.0914032	0.4789						√	1.44997	0.536025	0.0273789		269479	270060	582	phosphoheptose isomerase
KPN_RS01260	Chromosome	yafJ							0.996871	-0.00452081	0.972836							1.06969	0.0971968	0.643256		270135	270902	768	class II glutamine amidotransferase
KPN_RS01265	Chromosome	yafK							1.16244	0.21716	0.346647							1.36065	0.444297	0.0949097		270873	271613	741	transpeptidase
KPN_RS01270	Chromosome								0.238053	-2.07065	0.0917777							0.688622	-0.538216	0.543937		271859	272068	210	hypothetical protein
KPN_RS01275	Chromosome	KPN_00239							0.98635	-0.0198279	0.887837							0.965281	-0.0509794	0.834614		272025	273368	1344	NADH:ubiquinone reductase (Na(+)-transporting) subunit A
KPN_RS01280	Chromosome	KPN_00240							0.827917	-0.272442	0.125615							1.25515	0.327857	0.16588		273372	274610	1239	NADH:ubiquinone reductase (Na(+)-transporting) subunit B
KPN_RS01285	Chromosome								0.890277	-0.167673	0.278367							1.18509	0.244993	0.328747		274603	275395	793	Na(+)-translocating NADH-quinone reductase subunit C
KPN_RS01290	Chromosome	KPN_00242							0.868338	-0.203672	0.218519							1.03277	0.0465174	0.843226		275388	276026	639	NADH:ubiquinone reductase (Na(+)-transporting) subunit D
KPN_RS01295	Chromosome	KPN_00243							0.79682	-0.327675	0.0682086							1.22593	0.293878	0.22972		276033	276629	597	NADH:ubiquinone reductase (Na(+)-transporting) subunit E
KPN_RS01300	Chromosome	KPN_00244							0.854603	-0.226673	0.156585							1.13959	0.18851	0.381427		276642	277865	1224	NADH:ubiquinone reductase (Na(+)-transporting) subunit F
KPN_RS01305	Chromosome	KPN_00245							0.78191	-0.354926	0.094717							0.691526	-0.532144	0.107934		277868	278083	216	hypothetical protein
KPN_RS01310	Chromosome	KPN_00246							0.747134	-0.420561	0.285518						√	1.89837	0.924762	0.0456485		278306	279166	861	glycerophosphoryl diester phosphodiesterase
KPN_RS01315	Chromosome	dinB							0.925475	-0.111735	0.460135							1.1134	0.154966	0.512432		279326	280381	1056	DNA polymerase IV
KPN_RS01320	Chromosome	yafP							0.881741	-0.181573	0.397062							1.13071	0.177227	0.569806		280384	280836	453	acyltransferase
KPN_RS01325	Chromosome	pepD							0.929735	-0.105109	0.553236						√	1.47523	0.560942	0.0397646		280879	282336	1458	cytosol nonspecific dipeptidase
KPN_RS01330	Chromosome	gpt							1.02796	0.0397853	0.756801							1.2322	0.301239	0.271436		282594	283052	459	xanthine phosphoribosyltransferase
KPN_RS01335	Chromosome	yafA							1.05091	0.0716369	0.580215						√	1.69372	0.760194	0.00407217		283158	284402	1245	fermentation/respiration switch protein
KPN_RS01340	Chromosome	crl							1.05435	0.0763569	0.564446						√	1.64255	0.715936	0.0067005		284460	284858	399	sigma factor-binding protein Crl
KPN_RS01345	Chromosome	ygaE							0.948915	-0.0756492	0.701386							1.14611	0.196749	0.490158		284944	285636	693	transcriptional regulator
KPN_RS01350	Chromosome	gabP						√	2.36976	1.24474	0.0428275						√	0.383766	-1.3817	0.0278955		285682	287082	1401	GABA permease
KPN_RS01355	Chromosome	gabT							1.60001	0.678084	0.1118						√	0.450533	-1.1503	0.0264656		287232	288515	1284	aspartate aminotransferase family protein
KPN_RS01360	Chromosome	gabD							1.18036	0.239227	0.667154						√	0.485339	-1.04293	0.0220348		288528	289976	1449	NAD-dependent succinate-semialdehyde dehydrogenase
KPN_RS01365	Chromosome	ygaF							2.0678	1.04809	0.0552287						√	0.45516	-1.13556	0.0239694		290002	291270	1269	hydroxyglutarate oxidase
KPN_RS01370	Chromosome	csiD							1.4961	0.581205	0.285914						√	0.340157	-1.55573	0.00419682		291298	292275	978	carbon starvation induced protein
KPN_RS01375	Chromosome	xdhC						√	0.316517	-1.65965	4.29937e-05						√	0.609028	-0.71542	0.0436847		292737	292994	258	hypothetical protein
KPN_RS01380	Chromosome	KPN_00260							0.832794	-0.263969	0.549478						√	0.509351	-0.973268	0.00467634		293052	293801	750	SAM-dependent methyltransferase
KPN_RS01385	Chromosome	KPN_00261							1.04231	0.0597888	0.733951							0.721464	-0.471001	0.159238		294073	294537	465	HNH endonuclease
KPN_RS01390	Chromosome	stbE							0.91288	-0.131503	0.749542							0.32954	-1.60147	0.121798		294732	295466	735	fimbrial assembly chaperone StbE
KPN_RS01395	Chromosome	stbD							0.857261	-0.222194	0.424385							0.70044	-0.513667	0.348772		295432	296766	1335	fimbrial usher protein StbD
KPN_RS01400	Chromosome	stbC							1.03107	0.0441424	0.870497							1.02121	0.0302802	0.958869		296771	299326	2556	fimbrial outer membrane usher protein StbC
KPN_RS01415	Chromosome								1.38474	0.469619	0.264412							0.766385	-0.383858	0.622575		301141	301887	747	hypothetical protein
KPN_RS01420	Chromosome								1.1945	0.256402	0.512402							0.71382	-0.486368	0.493279		301860	302360	501	hypothetical protein
KPN_RS01425	Chromosome	KPN_00268							0.87201	-0.197584	0.283388							0.890464	-0.16737	0.543344		302470	303981	1512	diguanylate cyclase
KPN_RS01430	Chromosome								0.741523	-0.431437	0.0638386							0.930146	-0.10447	0.781056		304038	304772	735	transcriptional regulator
KPN_RS01435	Chromosome	KPN_00269							0.308861	-1.69497	0.100911							0.405325	-1.30285	0.465143		305443	305979	537	membrane protein
KPN_RS01440	Chromosome	KPN_00271							0.927587	-0.108445	0.773971							0.302615	-1.72445	0.0658373		306831	307304	474	hypothetical protein
KPN_RS01445	Chromosome	KPN_00272							0.949158	-0.0752803	0.779998						√	0.234499	-2.09234	0.000168058		307297	308121	825	transcriptional regulator
KPN_RS01455	Chromosome								0.703262	-0.507866	0.634127						√	5.2742	2.39895	0.0232077		309579	309836	258	hypothetical protein
KPN_RS01460	Chromosome	KPN_00274						√	0.719822	-0.474287	0.00896303						√	0.444139	-1.17092	0.000221235		309928	310323	396	glyoxalase
KPN_RS01465	Chromosome								0.654859	-0.610743	0.458249							0.34646	-1.52924	0.365612		310469	310831	363	translation initiation inhibitor
KPN_RS01470	Chromosome	KPN_00275							1.13255	0.179569	0.803267							0.6081	-0.71762	0.550975		311624	312142	519	fimbrial protein
KPN_RS01480	Chromosome	KPN_00277							0.716919	-0.480119	0.40367							0.503685	-0.989407	0.172561		312969	315452	2484	fimbrial outer membrane usher protein SthC
KPN_RS01485	Chromosome								1.24157	0.312163	0.803496							0.338127	-1.56436	0.140088		316175	316657	483	hypothetical protein
KPN_RS01490	Chromosome								1.50906	0.593652	0.226606							0.298396	-1.7447	0.139948		316812	317003	192	hypothetical protein
KPN_RS01495	Chromosome	KPN_00279							1.05354	0.0752432	0.775619							1.37199	0.456273	0.610527		317131	317206	76	tRNA-Thr
KPN_RS01500	Chromosome	proA							1.15383	0.206434	0.187063							0.978821	-0.0308825	0.894353		317320	318573	1254	gamma-glutamyl-phosphate reductase
KPN_RS01505	Chromosome	proB							1.04061	0.0574329	0.651615							0.916308	-0.126095	0.558815		318584	319687	1104	glutamate 5-kinase
KPN_RS01515	Chromosome	phoE						√	0.539475	-0.890371	0.0110838							1.09208	0.127084	0.758178		319977	321029	1053	phosphoporin PhoE
KPN_RS01520	Chromosome	nlpC						√	1.31836	0.398747	0.0130253							0.717944	-0.478057	0.163354		321074	321640	567	hypothetical protein
KPN_RS01525	Chromosome								1.21028	0.275338	0.559691							1.99843	0.998868	0.364944		322053	322930	878	multidrug DMT transporter permease
KPN_RS01530	Chromosome							√	0.633966	-0.657522	0.0121678							1.08392	0.116259	0.66681		323026	323691	666	haloacid dehalogenase
KPN_RS01540	Chromosome	phnE							1.74171	0.800503	0.281535							1.62988	0.704762	0.357963		324994	325878	885	phosphonate ABC transporter%2C permease protein PhnE
KPN_RS01550	Chromosome								1.03607	0.0511184	0.925113							1.18413	0.243824	0.7007		326814	327752	939	phosphonate ABC transporter substrate-binding protein
KPN_RS01560	Chromosome	ykgK							1.21379	0.279516	0.605448							0.352797	-1.50309	0.157881		329466	330008	543	helix-turn-helix transcriptional regulator
KPN_RS01565	Chromosome	yagZ							0.814454	-0.296094	0.311277						√	0.303628	-1.71962	0.00328306		330083	330670	588	common pilus major fimbrillin subunit EcpA
KPN_RS01570	Chromosome	yagY							0.405156	-1.30345	0.0566281						√	0.0959338	-3.38182	0.0186397		330729	331397	669	fimbrial chaperone EcpB
KPN_RS01575	Chromosome	yagX							0.97512	-0.0363484	0.929391						√	0.355349	-1.49269	0.048785		331423	333948	2526	hypothetical protein
KPN_RS01580	Chromosome	yagW							0.921149	-0.118493	0.782376							0.691946	-0.531269	0.477112		333938	335581	1644	hypothetical protein
KPN_RS01585	Chromosome	yagV							0.810271	-0.303524	0.648662							0.825091	-0.277375	0.664291		335550	336260	711	hypothetical protein
KPN_RS01590	Chromosome	yhdY							1.07995	0.11096	0.875707						√	4.34335	2.11881	0.0267363		336264	336953	690	amino acid ABC transporter permease
KPN_RS01595	Chromosome	gltJ							1.6086	0.685806	0.351789						√	3.26033	1.70502	0.010841		336943	337695	753	membrane protein
KPN_RS01600	Chromosome	gltL							0.807216	-0.308974	0.602991						√	2.98412	1.57731	0.0143562		337692	338510	819	ABC transporter
KPN_RS01605	Chromosome	fliY							0.755061	-0.405336	0.574735						√	2.34744	1.23109	0.0262766		338512	339321	810	cysteine ABC transporter substrate-binding protein
KPN_RS01610	Chromosome	umuC							0.826324	-0.275221	0.537057						√	4.98302	2.31702	0.000278348		339656	339826	171	hypothetical protein
KPN_RS01615	Chromosome	livF							0.557373	-0.843285	0.288718							0.772842	-0.371755	0.663726		339943	340638	696	ABC transporter ATP-binding protein
KPN_RS01620	Chromosome	livG							1.04701	0.0662817	0.928438							2.06708	1.0476	0.219972		340631	341413	783	ABC transporter ATP-binding protein
KPN_RS01625	Chromosome	livM						√	0.169495	-2.56068	0.0344574							0.549931	-0.862677	0.517764		341400	342449	1050	branched-chain amino acid ABC transporter permease
KPN_RS01630	Chromosome	livH							1.21645	0.282672	0.714613							0.363543	-1.4598	0.0937585		342449	343348	900	branched-chain amino acid ABC transporter permease
KPN_RS01635	Chromosome	livJ							1.85291	0.889795	0.403956							0.320182	-1.64304	0.10743		343368	344504	1137	branched-chain amino acid ABC transporter substrate-binding protein
KPN_RS01645	Chromosome	eutC							0.329259	-1.60271	0.0843923						√	0.288217	-1.79477	0.00148464		345049	345825	777	ethanolamine ammonia-lyase small subunit
KPN_RS01650	Chromosome	eutB							1.12831	0.174158	0.72032						√	0.397314	-1.33165	0.00087379		345822	347210	1389	ethanolamine ammonia lyase large subunit
KPN_RS01665	Chromosome	mmuP							1.13693	0.18514	0.497617							0.816688	-0.292144	0.536947		348873	350282	1410	S-methylmethionine permease
KPN_RS01670	Chromosome	mmuM						√	0.62696	-0.673554	0.00703748						√	0.667453	-0.583261	0.0305627		350269	351201	933	homocysteine S-methyltransferase
KPN_RS01675	Chromosome	tauA							0.766178	-0.384249	0.626616						√	6.54986	2.71146	0.0108535		351442	352404	963	taurine ABC transporter substrate-binding protein
KPN_RS01680	Chromosome	tauB							1.44811	0.53417	0.503271							1.84614	0.884511	0.188484		352416	353183	768	taurine ABC transporter ATP-binding protein
KPN_RS01685	Chromosome	tauC							0.272425	-1.87607	0.0749788						√	2.93739	1.55454	0.0392484		353180	354007	828	taurine ABC transporter permease
KPN_RS01690	Chromosome	tauD							1.25513	0.327836	0.645984							1.77455	0.827455	0.185309		354004	354855	852	taurine dioxygenase
KPN_RS01695	Chromosome	yhjT							0.255476	-1.96874	0.0842929						√	12.9337	3.69306	0.0102824		355011	356729	1719	acyltransferase
KPN_RS01700	Chromosome	hemB							1.21355	0.279232	0.134904							1.40895	0.494619	0.0587969		356933	357907	975	delta-aminolevulinic acid dehydratase
KPN_RS01705	Chromosome	ampH							1.29132	0.368845	0.0587604							1.01266	0.0181476	0.940226		358014	359174	1161	D-alanyl-D-alanine-carboxypeptidase/endopeptidase AmpH
KPN_RS01710	Chromosome	KPN_00318						√	1.45471	0.540728	0.0154914							1.42098	0.50689	0.183999		359373	359906	534	isochorismatase
KPN_RS01715	Chromosome	sbmA						√	2.68227	1.42346	1.00167e-06						√	3.04935	1.6085	0.000210556		360024	361244	1221	transporter
KPN_RS01720	Chromosome	yaiW						√	3.36564	1.75088	6.11279e-07							1.40676	0.492377	0.124587		361263	362369	1107	hypothetical protein
KPN_RS01725	Chromosome	yaiY						√	11.219	3.48787	4.15588e-05							0.385599	-1.37483	0.0705479		362366	362668	303	membrane protein
KPN_RS01730	Chromosome	yaiZ							0.680711	-0.554885	0.0986898							1.50612	0.590836	0.123893		362921	363124	204	membrane protein
KPN_RS01735	Chromosome	ddl							0.896878	-0.157016	0.266187							1.03663	0.051903	0.847276		363157	364254	1098	D-alanine--D-alanine ligase A
KPN_RS01740	Chromosome	KPN_00324							0.758904	-0.398011	0.210156							0.601354	-0.733714	0.0660889		364354	365037	684	extensin
KPN_RS01745	Chromosome	KPN_00325							1.27811	0.354015	0.283153							1.4408	0.526869	0.293132		365207	366406	1200	MFS transporter
KPN_RS01750	Chromosome	yaiB						√	0.730799	-0.452454	0.026983						√	0.633271	-0.659105	0.0366056		366706	366966	261	anti-adapter protein IraP
KPN_RS01755	Chromosome	phoA							0.859764	-0.217987	0.184346							0.729906	-0.454217	0.0906033		367056	368486	1431	alkaline phosphatase
KPN_RS01760	Chromosome	psiF							1.26509	0.339245	0.133305						√	0.146199	-2.774	1.71262e-07		368578	368895	318	phosphate starvation-inducible protein PsiF
KPN_RS01765	Chromosome	proC						√	0.784727	-0.349738	0.0263524							0.977891	-0.0322548	0.883408		368962	369771	810	pyrroline-5-carboxylate reductase
KPN_RS01770	Chromosome	yaiI							0.83516	-0.259875	0.162471							0.715606	-0.482763	0.114578		369888	370346	459	DUF188 domain-containing protein
KPN_RS01775	Chromosome	KPN_00331						√	2.37192	1.24605	2.36176e-06						√	8.08679	3.01557	1.50399e-08		370343	371053	711	hypothetical protein
KPN_RS01780	Chromosome	aroL							1.10366	0.142298	0.538049						√	0.579614	-0.786837	0.0464578		371382	371915	534	shikimate kinase II
KPN_RS01785	Chromosome	yaiA							1.23335	0.30258	0.224422							0.842103	-0.247932	0.461152		371987	372178	192	hypothetical protein
KPN_RS01790	Chromosome	aroM							1.35769	0.441154	0.124859						√	0.274009	-1.86771	6.00917e-05		372449	373114	666	hypothetical protein
KPN_RS01795	Chromosome	yaiE							0.988448	-0.0167636	0.9123						√	1.43761	0.523673	0.0400994		373192	373476	285	hypothetical protein
KPN_RS01800	Chromosome	rdgC							0.952623	-0.0700222	0.578943							0.882831	-0.17979	0.476808		373548	374459	912	recombination-associated protein RdgC
KPN_RS01805	Chromosome	yajF							0.849675	-0.235016	0.243144						√	0.342481	-1.54591	7.3748e-05		374549	375463	915	fructokinase
KPN_RS01810	Chromosome	sbcC							1.07777	0.108054	0.525846						√	1.60738	0.684711	0.0223793		375537	378674	3138	exonuclease subunit SbcC
KPN_RS01815	Chromosome	sbcD							1.13379	0.181154	0.331867						√	2.46609	1.30222	0.000865012		378671	379876	1206	exonuclease sbcCD subunit D
KPN_RS01820	Chromosome	phoB						√	1.94202	0.957562	0.000111765						√	1.77014	0.823865	0.00293886		380059	380748	690	DNA-binding response regulator
KPN_RS01825	Chromosome	phoR						√	1.45395	0.539979	0.00350261						√	2.17089	1.11829	0.00148405		380770	382065	1296	PAS domain-containing sensor histidine kinase
KPN_RS01830	Chromosome	brnQ							1.01627	0.0232824	0.869588							1.41697	0.502814	0.158196		382480	383799	1320	branched-chain amino acid transporter 2 carrier protein BrnQ
KPN_RS01835	Chromosome	proY						√	1.27518	0.350703	0.0246596							1.16447	0.219672	0.479074		383886	385259	1374	proline-specific permease ProY
KPN_RS01840	Chromosome	malZ							1.20017	0.263234	0.0947655						√	2.26024	1.17648	0.000571506		385411	387228	1818	maltodextrin glucosidase
KPN_RS01845	Chromosome	KPN_00345							0.732818	-0.448473	0.249812							0.583441	-0.777341	0.0554899		387225	388127	903	LysR family transcriptional regulator
KPN_RS01850	Chromosome	KPN_00346							1.05993	0.0839738	0.877578						√	0.301512	-1.72971	0.00138047		388394	389035	642	hydrolase
KPN_RS01855	Chromosome	KPN_00347							0.666092	-0.586206	0.319014						√	0.260092	-1.94291	0.0338459		389222	389767	546	antibiotic biosynthesis monooxygenase
KPN_RS01860	Chromosome	KPN_00348							0.73928	-0.435807	0.311921						√	0.426997	-1.2277	0.0326886		389792	391660	1869	amidohydrolase
KPN_RS01865	Chromosome	KPN_00349							0.776483	-0.364973	0.487282						√	0.335338	-1.57631	0.00321431		391719	392579	861	fructose-1%2C6-bisphosphate aldolase%2C class II
KPN_RS01870	Chromosome	KPN_00350							1.03423	0.0485537	0.941291						√	0.0983061	-3.34657	5.592e-05		392609	393571	963	kinase
KPN_RS01875	Chromosome	KPN_00351							1.07073	0.0985953	0.864378						√	0.0689695	-3.8579	2.12109e-06		393637	395028	1392	PTS ascorbate transporter subunit IIC
KPN_RS01880	Chromosome	KPN_00352							0.884289	-0.177411	0.876825						√	0.0734144	-3.76779	5.47932e-05		395049	395336	288	PTS mannose transporter subunit IIA
KPN_RS01885	Chromosome	KPN_00353							0.743339	-0.427908	0.596509						√	0.0295739	-5.07953	0.00014498		395342	395785	444	PTS sugar transporter subunit IIA
KPN_RS01895	Chromosome	KPN_00354							0.999253	-0.0010787	0.993641							1.15659	0.209882	0.344101		396132	396734	603	peroxiredoxin
KPN_RS01900	Chromosome	yajB							1.22366	0.291204	0.38266							0.80522	-0.312545	0.58317		396862	397443	582	ACP phosphodiesterase
KPN_RS01910	Chromosome	queA							1.14542	0.195878	0.148413							1.04807	0.0677338	0.827163		397699	398763	1065	tRNA preQ1(34) S-adenosylmethionine ribosyltransferase-isomerase QueA
KPN_RS01915	Chromosome	tgt						√	1.22854	0.296943	0.0326282							1.17371	0.231076	0.309298		398872	399999	1128	tRNA guanosine(34) transglycosylase Tgt
KPN_RS01920	Chromosome	yajC							1.04812	0.0678072	0.599181							0.988176	-0.0171607	0.935853		400022	400354	333	preprotein translocase subunit YajC
KPN_RS01925	Chromosome	secD							1.05845	0.0819578	0.526329							1.18677	0.247041	0.24674		400381	402228	1848	protein-export membrane protein SecD
KPN_RS01930	Chromosome	secF							0.998531	-0.00212104	0.986515							1.0838	0.116103	0.632388		402239	403210	972	preprotein translocase subunit SecF
KPN_RS01935	Chromosome	KPN_00361							0.852237	-0.230674	0.71901						√	6.47468	2.69481	1.32878e-05		403347	403712	366	glyoxalase
KPN_RS01940	Chromosome	KPN_00362							1.61786	0.694084	0.0681126						√	1.82176	0.865337	0.0109775		403736	404431	696	DNA-binding transcriptional regulator
KPN_RS01945	Chromosome	tsx						√	0.473979	-1.0771	4.41372e-06						√	0.124292	-3.0082	1.39354e-07		404486	405370	885	nucleoside-specific channel-forming protein Tsx
KPN_RS01950	Chromosome	yajI						√	2.86457	1.51832	0.000270866							0.68255	-0.550994	0.163588		405669	406208	540	hypothetical protein
KPN_RS01955	Chromosome	ybaD							1.00318	0.00457581	0.972334						√	1.85805	0.893787	0.00125806		406356	406805	450	NrdR family transcriptional regulator
KPN_RS01960	Chromosome	ribD							1.21163	0.276954	0.0747598						√	1.99382	0.995537	0.000560077		406809	407912	1104	bifunctional diaminohydroxyphosphoribosylaminopyrimidine deaminase/5-amino-6-(5-phosphoribosylamino)uracil reductase
KPN_RS01965	Chromosome	ribH							1.16536	0.220776	0.100983						√	1.76605	0.820529	0.00277699		408000	408470	471	6%2C7-dimethyl-8-ribityllumazine synthase
KPN_RS01970	Chromosome	nusB						√	1.20944	0.274334	0.0470014						√	1.60849	0.685706	0.00766909		408490	408909	420	N utilization substance protein B
KPN_RS01975	Chromosome	thiL						√	1.27803	0.353917	0.0167206						√	1.49836	0.583382	0.0217388		408981	409952	972	thiamine-monophosphate kinase
KPN_RS01980	Chromosome	pgpA							1.16729	0.223164	0.116022						√	1.77777	0.830072	0.0069818		409981	410448	468	phosphatidylglycerophosphatase A
KPN_RS01985	Chromosome	yajO							1.14063	0.189831	0.41878						√	0.418927	-1.25523	7.48964e-05		410494	411468	975	oxidoreductase
KPN_RS01990	Chromosome	dxs						√	1.29885	0.37723	0.0116959							0.730727	-0.452595	0.0679877		411529	413391	1863	1-deoxy-D-xylulose-5-phosphate synthase
KPN_RS01995	Chromosome	ispA							1.21685	0.283154	0.0561414							0.818039	-0.289759	0.277582		413410	414309	900	(2E%2C6E)-farnesyl diphosphate synthase
KPN_RS02000	Chromosome	xseB							0.979392	-0.0300412	0.843558							1.06292	0.0880396	0.755444		414310	414552	243	exodeoxyribonuclease 7 small subunit
KPN_RS02005	Chromosome	thiI							1.1744	0.231918	0.0817333							0.738156	-0.438002	0.0795949		414734	416182	1449	tRNA 4-thiouridine(8) synthase ThiI
KPN_RS02010	Chromosome	KPN_00376							1.302	0.38073	0.120245							0.981425	-0.0270495	0.921121		416249	416725	477	activator of HSP90 ATPase
KPN_RS02015	Chromosome	thiJ							1.01483	0.0212326	0.900431						√	1.45994	0.545908	0.0386527		416776	417369	594	oxidative-stress-resistance chaperone
KPN_RS02020	Chromosome	apbA							1.12663	0.172009	0.266509							1.18085	0.239826	0.282346		417332	418243	912	2-dehydropantoate 2-reductase
KPN_RS02025	Chromosome	yajQ						√	0.770082	-0.376916	0.0187652						√	1.54175	0.624568	0.0137245		418435	418926	492	nucleotide-binding protein
KPN_RS02030	Chromosome	yajR						√	1.67734	0.746176	0.000790272						√	3.08471	1.62513	5.85478e-05		418970	420334	1365	MFS transporter
KPN_RS02035	Chromosome	KPN_00381							0.665027	-0.588514	0.288336						√	1.99538	0.996667	0.010155		420494	421672	1179	oxidoreductase
KPN_RS02050	Chromosome	KPN_00384							0.922198	-0.116851	0.913707							0.954018	-0.067912	0.932637		424271	425950	1680	FAD-binding dehydrogenase
KPN_RS02060	Chromosome	KPN_00386							0.630036	-0.666494	0.385027							0.973576	-0.0386338	0.95291		426295	427971	1677	3-oxosteroid 1-dehydrogenase
KPN_RS02065	Chromosome	KPN_00387							2.34921	1.23217	0.108891							0.74923	-0.41652	0.617741		427968	428789	822	shikimate dehydrogenase
KPN_RS02070	Chromosome	KPN_00388							1.55703	0.638793	0.289106						√	2.6956	1.43061	7.5174e-05		428942	429700	759	IclR family transcriptional regulator
KPN_RS02075	Chromosome	KPN_00389							0.923662	-0.114563	0.508318						√	0.51014	-0.971034	0.00435586		429740	430072	333	hypothetical protein
KPN_RS02080	Chromosome	cyoE						√	1.49733	0.582393	0.000787864						√	0.268104	-1.89914	1.94261e-06		430322	431209	888	protoheme IX farnesyltransferase
KPN_RS02085	Chromosome	cyoD						√	1.43523	0.521285	0.00279752						√	0.25851	-1.95171	1.1172e-06		431221	431550	330	cytochrome o ubiquinol oxidase subunit IV
KPN_RS02090	Chromosome	cyoC						√	1.54374	0.626433	0.001487						√	0.293023	-1.77092	5.41268e-06		431550	432161	612	cytochrome o ubiquinol oxidase subunit III
KPN_RS02095	Chromosome	cyoB						√	1.52378	0.607656	0.00251471						√	0.285286	-1.80952	2.78375e-06		432151	434142	1992	cytochrome ubiquinol oxidase subunit I
KPN_RS02100	Chromosome	cyoA						√	1.79728	0.845816	0.000183222						√	0.230074	-2.11983	4.91614e-07		434162	435106	945	cytochrome ubiquinol oxidase subunit II
KPN_RS02105	Chromosome	ampG							0.861233	-0.215525	0.122362							1.07906	0.109776	0.66719		435586	437061	1476	AmpG family muropeptide MFS transporter
KPN_RS02110	Chromosome	yajG							1.0796	0.110499	0.392673							0.972717	-0.0399084	0.852068		437105	437683	579	hypothetical protein
KPN_RS02115	Chromosome	bolA						√	0.711328	-0.491414	0.00855533							0.822898	-0.281214	0.215618		437986	438303	318	BolA family transcriptional regulator
KPN_RS02120	Chromosome	tig							1.13264	0.179686	0.237992							1.39151	0.476649	0.0860449		438649	439947	1299	trigger factor
KPN_RS02125	Chromosome	clpP							0.883538	-0.178636	0.171178							1.2636	0.337535	0.124882		440256	440879	624	ATP-dependent Clp protease proteolytic subunit
KPN_RS02130	Chromosome	clpX							1.00103	0.00148846	0.990723							0.893178	-0.16298	0.448785		441130	442404	1275	ATP-dependent Clp protease ATP-binding subunit ClpX
KPN_RS02135	Chromosome	lon						√	0.753853	-0.407645	0.00963617						√	5.36899	2.42465	6.67565e-07		442588	444942	2355	endopeptidase La
KPN_RS02140	Chromosome	hupB							0.862277	-0.213777	0.123629						√	0.516982	-0.951815	0.00150583		445152	445424	273	DNA-binding protein HU-beta
KPN_RS02145	Chromosome	ppiD							1.16995	0.226441	0.102332						√	1.69997	0.76551	0.00395665		445639	447513	1875	peptidylprolyl isomerase
KPN_RS02150	Chromosome	ybaV							1.49498	0.580124	0.230295						√	3.23514	1.69383	0.0125635		447662	448030	369	competence protein ComEA
KPN_RS02155	Chromosome	ybaW							1.3779	0.462467	0.156738							0.763394	-0.3895	0.278797		448142	448543	402	thioesterase
KPN_RS02160	Chromosome	ybaX							0.942044	-0.0861329	0.531571							1.02001	0.0285805	0.901006		448655	449356	702	7-cyano-7-deazaguanine synthase QueC
KPN_RS02165	Chromosome	ybaE							0.706872	-0.500478	0.052565							0.925288	-0.112026	0.62136		449423	451123	1701	hypothetical protein
KPN_RS02170	Chromosome	cof							0.816283	-0.292858	0.230382							0.710682	-0.492724	0.149197		451251	452069	819	HMP-PP phosphatase
KPN_RS02175	Chromosome	KPN_00409						√	0.124634	-3.00423	0.00017333						√	0.0813787	-3.61921	5.69538e-06		452114	453166	1053	cysteine synthase
KPN_RS02180	Chromosome	ybaO						√	1.40668	0.492292	0.0130734						√	1.66285	0.733654	0.0333258		453282	453740	459	transcriptional regulator
KPN_RS02185	Chromosome	mdlA						√	1.6877	0.755062	0.000202105						√	3.37708	1.75578	2.2472e-05		453784	455556	1773	multidrug ABC transporter permease/ATP-binding protein
KPN_RS02190	Chromosome	mdlB						√	1.47673	0.562403	0.00168909						√	3.31971	1.73106	9.45512e-05		455549	457327	1779	multidrug ABC transporter permease/ATP-binding protein
KPN_RS02195	Chromosome	glnK						√	3.73567	1.90137	0.00778615						√	5.75068	2.52373	0.0447307		457571	457909	339	nitrogen regulatory protein P-II 2
KPN_RS02200	Chromosome	amtB						√	1.91107	0.934382	0.0151872							1.84682	0.885046	0.132184		457943	459229	1287	ammonium transporter
KPN_RS02205	Chromosome	tesB							1.2012	0.26448	0.0857423							1.34569	0.428343	0.0904739		459283	460146	864	acyl-CoA thioesterase II
KPN_RS02210	Chromosome	ybaY							1.27054	0.345441	0.0600299						√	0.451249	-1.148	0.000480319		460363	460854	492	glycoprotein/polysaccharide metabolism
KPN_RS02215	Chromosome	ybaZ							0.730599	-0.452848	0.0936457							0.796893	-0.327543	0.35292		460892	461203	312	methylated-DNA--protein-cysteine methyltransferase
KPN_RS02220	Chromosome	KPN_00418						√	0.478071	-1.0647	0.0212512						√	0.356947	-1.48622	0.00412792		461271	461678	408	dTDP-glucose pyrophosphorylase
KPN_RS02225	Chromosome	KPN_00419						√	1.57133	0.651983	0.0189893						√	0.186882	-2.4198	3.02553e-05		462325	462582	258	hypothetical protein
KPN_RS02230	Chromosome	KPN_00420							1.39751	0.482862	0.116909						√	0.161858	-2.6272	1.55463e-05		462579	462794	216	hypothetical protein
KPN_RS02235	Chromosome	KPN_00421							0.920097	-0.120141	0.594985						√	1.78867	0.838884	0.0172009		462929	464356	1428	DNA-binding transcriptional regulator
KPN_RS02240	Chromosome	KPN_00422							0.898392	-0.154582	0.74846							1.00963	0.0138236	0.978829		464445	465059	615	membrane protein
KPN_RS02245	Chromosome	KPN_00423							0.726293	-0.461377	0.173028							1.55453	0.636475	0.503446		465104	465967	864	nickel/cobalt efflux protein RcnA
KPN_RS02250	Chromosome								0.820125	-0.286083	0.199366							1.40015	0.485579	0.143059		466132	466404	273	hypothetical protein
KPN_RS02255	Chromosome	ylaB						√	0.710906	-0.492269	0.0253373							1.20485	0.268854	0.336482		466439	467998	1560	cyclic diguanylate phosphodiesterase
KPN_RS02260	Chromosome	KPN_00426						√	0.495256	-1.01375	0.00614317						√	0.493621	-1.01852	0.00145505		468232	469341	1110	ABC transporter ATP-binding protein
KPN_RS02270	Chromosome	KPN_00427						√	0.395081	-1.33978	0.0270125						√	0.530092	-0.915686	0.00884898		469698	470930	1233	cyclodextrin-binding protein
KPN_RS02275	Chromosome	KPN_00428							1.50382	0.588635	0.421409							0.880616	-0.183414	0.602686		470993	472300	1308	arabinogalactan ABC transporter permease
KPN_RS02280	Chromosome	KPN_00429							0.730384	-0.453274	0.558018						√	0.438028	-1.19091	0.0442147		472311	473162	852	arabinogalactan ABC transporter permease
KPN_RS02285	Chromosome	KPN_00430							1.69493	0.761223	0.171548							0.622022	-0.684962	0.113223		473167	474369	1203	galactosidase
KPN_RS02290	Chromosome	KPN_00431							1.02769	0.0394002	0.889151							0.785445	-0.348418	0.386251		474401	476458	2058	beta-galactosidase
KPN_RS02295	Chromosome	KPN_00432							2.4111	1.26969	0.149083							1.20598	0.270203	0.729137		476523	476837	315	PTS sugar transporter
KPN_RS02300	Chromosome	KPN_00433						√	0.323448	-1.62839	0.0104195							0.58149	-0.782174	0.0976696		476974	478245	1272	maltoporin
KPN_RS02305	Chromosome	KPN_00434							1.0481	0.0677767	0.627609							1.23674	0.306539	0.183943		478516	479586	1071	lac repressor
KPN_RS02310	Chromosome	rpmE2							1.23486	0.304342	0.449444						√	7.20769	2.84954	0.0105274		479702	479965	264	50S ribosomal protein L31
KPN_RS02315	Chromosome	rpmJ2							1.3589	0.442439	0.414053						√	2.88773	1.52993	0.0474967		479965	480105	141	50S ribosomal protein L36
KPN_RS02320	Chromosome	KPN_00437							0.593336	-0.753078	0.0746119						√	0.455524	-1.1344	0.0346471		480102	480800	699	N-acetyltransferase
KPN_RS02325	Chromosome	KPN_00438							0.820691	-0.285089	0.189129						√	1.43326	0.519299	0.0388466		480901	482352	1452	DNA-binding protein
KPN_RS02330	Chromosome	ylaC						√	2.86363	1.51785	9.12276e-06						√	1.8698	0.902883	0.00182152		482327	482797	471	membrane protein
KPN_RS02335	Chromosome								1.05305	0.0745697	0.880914						√	2.92201	1.54696	0.0339253		482818	482958	141	hypothetical protein
KPN_RS02340	Chromosome	maa						√	1.93589	0.952998	1.80418e-05							0.878643	-0.186651	0.514402		482930	483496	567	maltose O-acetyltransferase
KPN_RS02345	Chromosome	hha						√	2.28123	1.18981	4.35146e-06							0.808175	-0.30726	0.271986		483655	483873	219	transcriptional regulator
KPN_RS02350	Chromosome	ybaJ						√	2.69146	1.42839	8.43302e-07							1.02593	0.0369285	0.885117		483900	484274	375	Hha toxicity attenuator
KPN_RS02355	Chromosome	acrB						√	3.31	1.72683	7.65363e-07						√	3.38683	1.75994	6.47182e-06		484760	487906	3147	multidrug efflux RND transporter permease subunit
KPN_RS02360	Chromosome	acrA						√	3.76716	1.91348	2.0236e-07						√	3.29514	1.72034	1.87169e-05		487929	489122	1194	MexE family multidrug efflux RND transporter periplasmic adaptor subunit
KPN_RS02365	Chromosome	acrR						√	1.83001	0.871851	5.51102e-05						√	1.91481	0.937199	0.00271748		489265	489915	651	DNA-binding transcriptional repressor AcrR
KPN_RS02370	Chromosome	kefA							1.13361	0.180929	0.182351						√	1.81175	0.857386	0.00275064		490045	493392	3348	hypothetical protein
KPN_RS02375	Chromosome	KPN_00447							0.874686	-0.193163	0.326202							1.17477	0.232375	0.3201		493428	494339	912	hypothetical protein
KPN_RS02380	Chromosome	ybaM							0.894232	-0.161278	0.575327							0.970287	-0.0435173	0.896805		494407	494580	174	DUF2496 domain-containing protein
KPN_RS02385	Chromosome	priC							0.92929	-0.105799	0.610783							1.00451	0.00649133	0.982503		494593	495120	528	primosomal replication protein N''
KPN_RS02390	Chromosome	ybaN							0.918896	-0.122027	0.691571						√	2.3515	1.23358	0.0277692		495190	495567	378	hypothetical protein
KPN_RS02395	Chromosome	apt						√	1.5439	0.626581	0.00039944							0.7249	-0.464147	0.117117		495718	496269	552	adenine phosphoribosyltransferase
KPN_RS02400	Chromosome	dnaX							1.16618	0.221784	0.120121						√	1.52793	0.611582	0.0145971		496362	498269	1908	DNA polymerase III subunit gamma/tau
KPN_RS02405	Chromosome	ybaB							1.0244	0.0347741	0.781464						√	1.7292	0.790102	0.00301431		498327	498659	333	YbaB/EbfC family nucleoid-associated protein
KPN_RS02410	Chromosome	recR							0.930068	-0.104591	0.426394						√	2.05376	1.03827	0.000460896		498659	499264	606	recombination protein RecR
KPN_RS02415	Chromosome	htpG						√	0.597167	-0.743793	0.0003514						√	6.45519	2.69046	6.0879e-07		499375	501249	1875	molecular chaperone HtpG
KPN_RS02420	Chromosome	adk							0.981466	-0.0269897	0.84501							0.90329	-0.146738	0.606576		501472	502116	645	adenylate kinase
KPN_RS02425	Chromosome								1.15518	0.208116	0.139654							1.37353	0.457883	0.0808008		502245	503206	962	ferrochelatase
KPN_RS02430	Chromosome	gsk						√	1.76739	0.82162	0.000161847						√	1.51396	0.598327	0.0305045		503270	504574	1305	inosine/guanosine kinase
KPN_RS02435	Chromosome	ybaL						√	0.775412	-0.366966	0.0431208						√	2.59321	1.37474	4.55401e-05		504610	506286	1677	Kef family K(+) transporter
KPN_RS02445	Chromosome								0.512862	-0.963358	0.367775							2.39923	1.26257	0.243193		506398	506511	114	hypothetical protein
KPN_RS02450	Chromosome	fsr							0.850856	-0.233014	0.298908							0.809464	-0.304962	0.318674		506512	507732	1221	MFS transporter
KPN_RS02455	Chromosome	ushA						√	0.798772	-0.324145	0.0319546						√	0.450308	-1.15102	0.000171607		508002	509654	1653	bifunctional UDP-sugar hydrolase/5'-nucleotidase
KPN_RS02460	Chromosome	ybaK							0.901438	-0.1497	0.357949							0.805095	-0.312769	0.317531		509760	510239	480	aminoacyl-tRNA deacylase
KPN_RS02465	Chromosome	ybaP						√	0.768391	-0.380088	0.0275803						√	2.02519	1.01805	0.00264115		510442	511236	795	hypothetical protein
KPN_RS02470	Chromosome	copA						√	1.46973	0.555553	0.00882962						√	4.56578	2.19086	3.13537e-06		511368	513869	2502	Cu+ exporting ATPase
KPN_RS02475	Chromosome	cueR							0.993588	-0.00928017	0.96859						√	1.85018	0.887664	0.00291813		513976	514386	411	transcriptional regulator
KPN_RS02480	Chromosome	ybbJ							0.850807	-0.233096	0.191161						√	0.267424	-1.9028	6.12103e-06		514383	514841	459	membrane protein
KPN_RS02485	Chromosome	ybbK							1.02834	0.0403186	0.783375						√	0.268458	-1.89723	3.30508e-06		514838	515755	918	protease
KPN_RS02490	Chromosome	ybbL						√	1.25005	0.321981	0.0348117							0.783673	-0.351677	0.248949		515896	516573	678	iron ABC transporter ATP-binding protein FetA
KPN_RS02495	Chromosome	ybbM						√	1.26357	0.337504	0.0324581							1.03824	0.0541351	0.840467		516560	517342	783	iron export ABC transporter permease subunit FetB
KPN_RS02500	Chromosome	ybbN						√	0.730439	-0.453164	0.00763457						√	6.20296	2.63296	5.88801e-07		517450	518304	855	co-chaperone YbbN
KPN_RS02505	Chromosome	ybbO							1.20936	0.274242	0.12762						√	1.97514	0.981952	0.00349396		518363	519133	771	short-chain dehydrogenase/reductase
KPN_RS02510	Chromosome	tesA							0.818867	-0.288299	0.17717						√	2.0935	1.06592	0.00311375		519162	519785	624	arylesterase
KPN_RS02515	Chromosome	ybbA						√	2.98775	1.57906	0.000324862						√	2.96138	1.56627	3.84646e-05		519756	520442	687	ABC transporter ATP-binding protein
KPN_RS02520	Chromosome	ybbP						√	2.35105	1.23331	0.00017373						√	3.55846	1.83125	1.55187e-05		520439	522853	2415	sugar ABC transporter permease
KPN_RS02530	Chromosome	KPN_00475							1.18042	0.2393	0.256122							1.10416	0.142953	0.642653		523035	524180	1146	membrane protein
KPN_RS02535	Chromosome	ybbB							0.851773	-0.23146	0.111663							0.88154	-0.181903	0.609329		524288	525364	1077	tRNA 2-selenouridine(34) synthase MnmH
KPN_RS02540	Chromosome	purK						√	2.09124	1.06436	6.7723e-05						√	0.455985	-1.13294	0.000572544		525476	526543	1068	5-(carboxyamino)imidazole ribonucleotide synthase
KPN_RS02545	Chromosome	purE						√	1.90876	0.932639	0.000549453						√	0.470671	-1.08721	0.00100386		526540	527049	510	5-(carboxyamino)imidazole ribonucleotide mutase
KPN_RS02550	Chromosome	ybjC							1.71564	0.778745	0.22611							1.51269	0.597119	0.622187		527146	527484	339	hypothetical protein
KPN_RS02555	Chromosome	ybbF							0.820125	-0.286083	0.0627722							1.18959	0.250462	0.324271		527592	528314	723	UDP-2%2C3-diacylglucosamine hydrolase
KPN_RS02560	Chromosome	ppiB							0.933985	-0.0985282	0.440262							1.06125	0.0857588	0.692955		528318	528812	495	peptidyl-prolyl cis-trans isomerase
KPN_RS02565	Chromosome	cysS							1.05682	0.0797255	0.525054							0.990567	-0.0136742	0.95408		528988	530373	1386	cysteine--tRNA ligase
KPN_RS02570	Chromosome	ybcJ							1.16145	0.215924	0.143891						√	1.61665	0.693003	0.0121225		530419	530631	213	ribosome-associated protein
KPN_RS02575	Chromosome	folD						√	1.28678	0.363763	0.0151264							1.3002	0.378738	0.117014		530633	531499	867	bifunctional methylenetetrahydrofolate dehydrogenase/methenyltetrahydrofolate cyclohydrolase
KPN_RS02580	Chromosome	KPN_00486							0.605658	-0.723424	0.170532							0.446537	-1.16315	0.446654		531839	531915	77	tRNA-Arg
KPN_RS02585	Chromosome	KPN_00487						√	0.326952	-1.61285	8.54436e-05							0.533524	-0.906374	0.324126		532378	532671	294	hypothetical protein
KPN_RS02590	Chromosome	KPN_00488							1.16568	0.221167	0.246322						√	0.467215	-1.09784	0.0280429		533067	533468	402	5-hydroxyisourate hydrolase
KPN_RS02595	Chromosome								0.972714	-0.0399124	0.863806							1.52105	0.60507	0.0994485		533547	533717	171	hypothetical protein
KPN_RS02605	Chromosome	KPN_00489							0.99977	-0.00033142	0.998534						√	0.211492	-2.24133	7.06193e-06		534228	535532	1305	citrate (Si)-synthase
KPN_RS02610	Chromosome								0.838116	-0.254778	0.730327							3.06493	1.61585	0.0627973		535585	535890	306	hypothetical protein
KPN_RS02620	Chromosome	KPN_00491							0.660619	-0.598109	0.275122						√	0.388317	-1.36469	0.0111272		537001	537561	561	fimbrial protein
KPN_RS02630	Chromosome	KPN_00493							0.774862	-0.367988	0.186213							0.987646	-0.0179344	0.969917		538326	540761	2436	membrane protein
KPN_RS02635	Chromosome	KPN_00494							0.598787	-0.739885	0.347552							0.943822	-0.0834134	0.908555		540763	541788	1026	fimbrial protein
KPN_RS02640	Chromosome	KPN_00495						√	0.500945	-0.997276	0.000566605						√	0.159849	-2.64522	2.9057e-06		541811	542677	867	GNAT family acetyltransferase
KPN_RS02645	Chromosome	KPN_00496						√	2.53659	1.34289	5.77421e-07							0.736	-0.442223	0.159552		543188	544108	921	lipid A biosynthesis lauroyl acyltransferase
KPN_RS02650	Chromosome	KPN_00497						√	1.56388	0.645134	0.00062676						√	0.375542	-1.41295	0.000276004		544209	544481	273	hypothetical protein
KPN_RS02655	Chromosome	cadC							0.889588	-0.16879	0.249393						√	0.608972	-0.715552	0.0314669		544775	546343	1569	transcriptional regulator CadC
KPN_RS02660	Chromosome	cadB						√	1.57825	0.658325	0.000484832							1.50702	0.591695	0.191604		546709	548043	1335	arginine:agmatine antiporter
KPN_RS02665	Chromosome	cadA						√	2.00809	1.00582	6.35134e-05							1.38505	0.469935	0.288171		548126	550273	2148	lysine decarboxylase CadA
KPN_RS02670	Chromosome	yjdL						√	1.93981	0.955916	0.000912698							0.840129	-0.251317	0.768561		550333	551808	1476	MFS transporter
KPN_RS02675	Chromosome	lysS						√	1.26399	0.337988	0.0262911						√	0.409044	-1.28967	6.77543e-05		552140	553657	1518	lysine--tRNA ligase
KPN_RS02680	Chromosome	KPN_00503							0.648268	-0.625338	0.0782376							0.733634	-0.446868	0.29879		553734	554159	426	hypothetical protein
KPN_RS02685	Chromosome	KPN_00504							0.636468	-0.65184	0.103962						√	0.451537	-1.14709	0.0153032		554731	555651	921	myo-inosose-2 dehydratase
KPN_RS02690	Chromosome	KPN_00505							0.824441	-0.278512	0.570051						√	0.248238	-2.0102	0.00347576		555648	556820	1173	oxidoreductase
KPN_RS02695	Chromosome	KPN_00506							1.72116	0.78338	0.0683654						√	0.491881	-1.02362	0.0127701		556830	557861	1032	oxidoreductase
KPN_RS02700	Chromosome	KPN_00507						√	7.4124	2.88994	0.0211741							2.25021	1.17006	0.256765		558667	559674	1008	oxidoreductase
KPN_RS02705	Chromosome	KPN_00508							0.721697	-0.470535	0.302725							0.998751	-0.00180273	0.995566		559776	560795	1020	transcriptional regulator
KPN_RS02710	Chromosome	KPN_00509							1.12849	0.174394	0.814032						√	0.349583	-1.51629	0.00146378		561225	562148	924	LacI family transcriptional regulator
KPN_RS02715	Chromosome	KPN_00510							1.28295	0.359467	0.473721							0.670874	-0.575887	0.071795		562181	563665	1485	D-ribose transporter ATP-binding protein
KPN_RS02720	Chromosome	KPN_00511							0.991222	-0.0127201	0.981195							0.664745	-0.589128	0.168581		563676	564707	1032	inner-membrane translocator
KPN_RS02730	Chromosome								1.39805	0.483414	0.314972							1.2135	0.279176	0.741656		564891	565499	609	hypothetical protein
KPN_RS02735	Chromosome	KPN_00512							1.05946	0.0833299	0.586136						√	1.77825	0.830458	0.00371566		565547	566551	1005	sucrose operon repressor
KPN_RS02740	Chromosome	KPN_00513							0.821726	-0.283271	0.120514							0.875364	-0.192045	0.565453		566581	567981	1401	sucrose-6-phosphate hydrolase
KPN_RS02745	Chromosome	KPN_00514						√	0.599489	-0.738196	0.000575843							1.20597	0.270197	0.546423		567981	569351	1371	PTS sucrose EIIBC component
KPN_RS02750	Chromosome	KPN_00515						√	0.407775	-1.29415	1.74453e-06							1.05213	0.0733094	0.868907		569456	570973	1518	sucrose porin
KPN_RS02755	Chromosome	KPN_00516						√	0.436536	-1.19583	3.39916e-06						√	0.503853	-0.988925	0.0394763		571138	572061	924	aminoimidazole riboside kinase
KPN_RS02765	Chromosome							√	0.473803	-1.07764	5.81363e-05							1.16502	0.220358	0.406374		572174	572941	768	Crp/Fnr family transcriptional regulator
KPN_RS02770	Chromosome								0.648353	-0.625148	0.393842						√	7.40034	2.88759	0.0492546		573077	573421	345	GTPase
KPN_RS02775	Chromosome	KPN_00517							0.752113	-0.410978	0.275066							0.592602	-0.754864	0.195534		573421	574563	1143	MFP transporter
KPN_RS02780	Chromosome	KPN_00518							1.20476	0.268746	0.609484						√	2.90207	1.53708	0.000910519		574604	575401	798	iron ABC transporter ATP-binding protein
KPN_RS02785	Chromosome	KPN_00519							0.787571	-0.344518	0.603393						√	10.9749	3.45613	2.5757e-05		575398	576480	1083	iron-siderophore ABC transporter permease
KPN_RS02790	Chromosome	KPN_00520							1.01267	0.0181574	0.97094						√	9.03855	3.17609	3.07503e-05		576488	577606	1119	ABC transporter substrate-binding protein
KPN_RS02800	Chromosome	KPN_00521						√	6.1518	2.62101	6.92437e-10						√	0.511856	-0.966191	0.00152735		577878	578267	390	hypothetical protein
KPN_RS02805	Chromosome							√	2.45909	1.29812	0.032075							2.66958	1.41661	0.0610416		578447	578902	456	membrane protein
KPN_RS02820	Chromosome	KPN_00523							1.08048	0.111672	0.724537							0.602205	-0.731674	0.0667758		579408	580586	1179	amidohydrolase
KPN_RS02825	Chromosome	KPN_00524							0.714747	-0.484495	0.138005						√	0.346066	-1.53088	0.00162489		580606	581382	777	ABC transporter substrate-binding protein
KPN_RS02830	Chromosome	KPN_00525						√	0.713924	-0.486157	0.00878788							0.725819	-0.462318	0.0533345		581511	582464	954	NADP-dependent aryl-alcohol dehydrogenase
KPN_RS02835	Chromosome								3.09829	1.63147	0.144189							0.430818	-1.21485	0.147185		583252	584043	792	molybdenum cofactor biosynthesis protein F
KPN_RS02840	Chromosome	KPN_00526							1.57113	0.651807	0.431466							0.785995	-0.347408	0.658417		584069	584845	777	3-oxoacyl-ACP reductase
KPN_RS02855	Chromosome								2.75538	1.46225	0.249039							0.956747	-0.0637908	0.884753		588324	589007	684	helix-turn-helix transcriptional regulator
KPN_RS02860	Chromosome								1.26804	0.342597	0.64936							1.03853	0.0545418	0.945611		589125	590331	1207	MFS transporter
KPN_RS02865	Chromosome	KPN_00530							0.996332	-0.00530131	0.994729							0.887433	-0.17229	0.807677		590348	591463	1116	class II histone deacetylase
KPN_RS02870	Chromosome	KPN_00531							0.682667	-0.550747	0.401517							0.8483	-0.237354	0.750738		591470	592063	594	hypothetical protein
KPN_RS02875	Chromosome	KPN_00532							0.201167	-2.31353	0.0562682							1.16036	0.214577	0.63578		592041	593540	1500	APC family amino acid permease
KPN_RS02880	Chromosome	KPN_00533							0.382414	-1.38679	0.181352						√	0.414666	-1.26998	0.0309424		593917	594282	366	hypothetical protein
KPN_RS02885	Chromosome	KPN_00534							1.61602	0.692447	0.33547						√	0.321221	-1.63836	0.0242025		594296	595597	1302	FAD-dependent oxidoreductase
KPN_RS02890	Chromosome	KPN_00535							0.911401	-0.133842	0.733088							0.6608	-0.597715	0.189424		595756	597240	1485	aldehyde dehydrogenase
KPN_RS02895	Chromosome								0.972986	-0.0395092	0.935935							0.606726	-0.720884	0.174521		597635	598716	1082	hypothetical protein
KPN_RS02900	Chromosome	KPN_00536							0.885732	-0.175058	0.639676							0.748753	-0.417438	0.399752		598776	600974	2199	TonB-dependent receptor
KPN_RS02905	Chromosome	KPN_00537							1.03202	0.0454759	0.733964						√	2.11411	1.08005	0.0100835		601082	602458	1377	phenylalanine transporter
KPN_RS02910	Chromosome	KPN_00538							0.375938	-1.41143	0.0895817							1.02224	0.0317346	0.921093		602610	603851	1242	MFS transporter
KPN_RS02915	Chromosome	KPN_00539							0.772539	-0.372319	0.434131							1.04342	0.0613206	0.81193		603868	604890	1023	AP endonuclease
KPN_RS02920	Chromosome	KPN_00540							1.1715	0.228361	0.47817							0.866658	-0.206465	0.425078		604892	606043	1152	dehydrogenase
KPN_RS02925	Chromosome	KPN_00541							1.87048	0.903408	0.180737						√	0.0867809	-3.52648	0.00787397		606063	606479	417	hypothetical protein
KPN_RS02930	Chromosome	KPN_00542							0.92738	-0.108768	0.517299						√	1.67782	0.746589	0.00463755		606728	607708	981	LacI family transcriptional regulator
KPN_RS02935	Chromosome	ybdG							0.93253	-0.100778	0.473271							1.06205	0.0868481	0.729302		607712	608956	1245	miniconductance mechanosensitive channel
KPN_RS02940	Chromosome								0.978071	-0.0319893	0.933498						√	2.79199	1.48129	0.0136885		609027	610454	1428	MFS transporter
KPN_RS02945	Chromosome	KPN_00544						√	0.705193	-0.503909	0.0191407							1.35756	0.441019	0.0633845		610563	611429	867	transcriptional regulator
KPN_RS02950	Chromosome	KPN_00545							1.07952	0.11039	0.556782						√	3.63439	1.86171	1.03752e-05		612096	613130	1035	DUF2157 domain-containing protein
KPN_RS02955	Chromosome	KPN_00546							0.813341	-0.298068	0.104353						√	0.386622	-1.37101	6.26947e-05		613227	615956	2730	membrane protein
KPN_RS02960	Chromosome	KPN_00547							0.962888	-0.0545602	0.930937							0.437463	-1.19277	0.0835746		616009	616995	987	phosphosugar isomerase
KPN_RS02965	Chromosome	KPN_00548							0.554534	-0.850651	0.0729985							0.952555	-0.0701251	0.861594		617060	618121	1062	SIS domain-containing protein
KPN_RS02970	Chromosome	KPN_00549							0.99079	-0.0133493	0.982655							1.01017	0.0145955	0.973189		618139	618993	855	PTS mannose transporter subunit IID
KPN_RS02975	Chromosome	KPN_00550							0.945916	-0.0802159	0.943301							0.542538	-0.882205	0.159346		618996	619739	744	PTS mannose transporter subunit IICD
KPN_RS02990	Chromosome	nfnB						√	1.46701	0.552876	0.00155075						√	3.11409	1.63881	0.000133145		620899	621552	654	NAD(P)H nitroreductase
KPN_RS02995	Chromosome	ybdF						√	2.24443	1.16635	9.09688e-05						√	1.75549	0.811872	0.0448598		621672	622040	369	hypothetical protein
KPN_RS03000	Chromosome	ramR						√	1.85387	0.890543	0.000245906						√	2.53667	1.34293	0.000264329		622040	622621	582	TetR family transcriptional regulator
KPN_RS03005	Chromosome	romA						√	15.8431	3.98578	3.73845e-10						√	21.0016	4.39242	5.17577e-09		622816	623916	1101	MBL fold metallo-hydrolase
KPN_RS03010	Chromosome	ramA						√	9.95416	3.3153	5.23997e-09						√	20.6044	4.36488	6.82733e-09		623947	624288	342	DNA-binding transcriptional regulator RamA
KPN_RS03015	Chromosome	ybdJ						√	0.474789	-1.07464	0.00218265							1.4541	0.540131	0.0710174		624306	624554	249	membrane protein
KPN_RS03025	Chromosome	KPN_00559							1.05215	0.0733445	0.609085						√	17.261	4.10944	1.09259e-06		625057	627780	2724	carbonate dehydratase
KPN_RS03030	Chromosome	KPN_00560							1.19614	0.258388	0.142257						√	8.40151	3.07065	0.000193841		627833	628912	1080	RND transporter MFP subunit
KPN_RS03035	Chromosome	KPN_00561							1.26713	0.341561	0.0713743						√	6.40262	2.67866	2.23733e-05		628926	632018	3093	multidrug RND transporter
KPN_RS03040	Chromosome	KPN_00562							0.886157	-0.174366	0.491274							0.625225	-0.677553	0.051525		632367	633086	720	hypothetical protein
KPN_RS03045	Chromosome	KPN_00563							0.786807	-0.345918	0.369602						√	0.493843	-1.01787	0.00070701		633134	634249	1116	glutamate--cysteine ligase
KPN_RS03050	Chromosome	KPN_00564							1.75631	0.812551	0.0598438							1.28323	0.359779	0.536645		634576	636243	1668	ABC transporter substrate-binding protein
KPN_RS03055	Chromosome	KPN_00565							1.26666	0.341033	0.692747						√	9.67279	3.27393	0.020673		636262	637215	954	ABC transporter permease
KPN_RS03060	Chromosome	KPN_00566							0.830365	-0.268183	0.740472							1.66362	0.734328	0.344703		637218	638111	894	ABC transporter permease
KPN_RS03065	Chromosome	KPN_00567							1.01089	0.0156268	0.981897							1.06003	0.0841	0.90168		638115	639152	1038	dipeptide/oligopeptide/nickel ABC transporter ATP-binding protein
KPN_RS03070	Chromosome	KPN_00568							1.04416	0.0623465	0.916322							1.55622	0.638043	0.386912		639142	640152	1011	dipeptide ABC transporter ATP-binding protein DppD
KPN_RS03075	Chromosome	KPN_00569							0.984606	-0.0223821	0.968033							0.723513	-0.466909	0.433984		640250	641518	1269
KPN_RS03080	Chromosome								0.778379	-0.361456	0.4501							2.07155	1.05071	0.294167		641622	642530	909	EamA family transporter
KPN_RS03085	Chromosome	KPN_00570							0.780479	-0.357569	0.251781							1.42949	0.515496	0.315295		642655	643989	1335	GntR family transcriptional regulator
KPN_RS03095	Chromosome	KPN_00572							1.28727	0.364315	0.723869							1.00028	0.000400034	0.999667		645691	646542	852	amino acid ABC transporter substrate-binding protein
KPN_RS03110	Chromosome	KPN_00575							0.696524	-0.521755	0.427019							1.23716	0.307027	0.580076		647904	648665	762	glutamate ABC transporter ATP-binding protein
KPN_RS03115	Chromosome	KPN_00576							0.926942	-0.109448	0.899441						√	2.48199	1.3115	0.0367743		648719	649483	765	oxidoreductase
KPN_RS03120	Chromosome	KPN_00577							0.317553	-1.65493	0.109248							1.2923	0.369944	0.691128		649664	651001	1338	aspartate aminotransferase family protein
KPN_RS03125	Chromosome	KPN_00578							1.11718	0.159868	0.682614							0.413069	-1.27555	0.069793		651248	651952	705	ABC transporter ATP-binding protein
KPN_RS03130	Chromosome	KPN_00579							0.902932	-0.147311	0.676454							0.71571	-0.482552	0.378413		651939	652775	837	ABC transporter ATP-binding protein
KPN_RS03135	Chromosome	KPN_00580							0.559325	-0.838242	0.0811367							0.792827	-0.334921	0.509174		652768	653601	834	peptide ABC transporter permease
KPN_RS03140	Chromosome	KPN_00581							1.33361	0.415339	0.354244							0.691964	-0.531231	0.350597		653601	654623	1023	peptide ABC transporter permease
KPN_RS03145	Chromosome	KPN_00582							0.701395	-0.5117	0.0688601							0.597871	-0.742094	0.0581752		654743	656311	1569	ABC transporter substrate-binding protein
KPN_RS03150	Chromosome	KPN_00583							0.807931	-0.307697	0.151847							1.44807	0.534133	0.0730174		656517	657212	696	N-acetyltransferase
KPN_RS03155	Chromosome	KPN_00584						√	1.49433	0.579494	0.0132959						√	2.38914	1.25649	0.000239706		657333	658997	1665	oxygen-dependent choline dehydrogenase
KPN_RS03160	Chromosome	KPN_00585						√	1.65146	0.723742	0.00511527						√	3.15891	1.65943	4.32598e-05		659011	660483	1473	betaine-aldehyde dehydrogenase
KPN_RS03165	Chromosome	KPN_00586						√	1.74605	0.804099	0.0231999						√	3.34096	1.74026	0.000258131		660497	661084	588	transcriptional regulator
KPN_RS03170	Chromosome	KPN_00587						√	1.72749	0.788674	0.034234						√	3.7881	1.92147	0.000385948		661213	663246	2034	high-affinity choline transporter BetT
KPN_RS03175	Chromosome							√	0.748681	-0.417578	0.0433676						√	0.315752	-1.66314	9.05144e-05		663292	663738	447	hypothetical protein
KPN_RS03180	Chromosome	KPN_00588							0.869563	-0.201637	0.290284							1.38778	0.472776	0.11148		663963	665219	1257	membrane protein
KPN_RS03185	Chromosome	KPN_00589							1.29884	0.377223	0.250976						√	1.86776	0.901311	0.0381642		665216	666109	894	glycine cleavage system regulatory protein
KPN_RS03190	Chromosome	KPN_00590							1.10766	0.14752	0.537051						√	1.60855	0.685758	0.0354683		666364	666969	606	S-transferase
KPN_RS03195	Chromosome	KPN_00591							0.906999	-0.140828	0.771665							0.812723	-0.299165	0.364227		667028	668527	1500	carbohydrate kinase
KPN_RS03200	Chromosome	KPN_00592							1.05499	0.0772319	0.843305							0.917043	-0.124939	0.711415		668542	669960	1419	fucose isomerase
KPN_RS03205	Chromosome	KPN_00593							0.965464	-0.0507054	0.919667							0.912439	-0.1322	0.785748		669995	670945	951	transketolase
KPN_RS03210	Chromosome	KPN_00594							1.09693	0.133466	0.849659							2.43537	1.28414	0.113161		670938	671768	831	transketolase
KPN_RS03215	Chromosome	KPN_00595						√	0.712027	-0.489996	0.00416133						√	1.53936	0.622327	0.021021		672080	673030	951	DNA-binding transcriptional regulator
KPN_RS03220	Chromosome	KPN_00596							0.80848	-0.306715	0.0980296						√	1.63793	0.711873	0.0122115		673027	673989	963	hypothetical protein
KPN_RS03225	Chromosome	KPN_00597							0.891011	-0.166485	0.656401							0.904015	-0.145582	0.668807		674145	675233	1089	sugar ABC transporter permease
KPN_RS03230	Chromosome	KPN_00598							1.28829	0.365455	0.322679							0.655904	-0.608444	0.102199		675235	676761	1527	sugar ABC transporter ATP-binding protein
KPN_RS03235	Chromosome	KPN_00599							1.35223	0.435343	0.534554							0.785091	-0.349067	0.471299		676761	677369	609	hypothetical protein
KPN_RS03240	Chromosome	KPN_00600							1.09619	0.132495	0.786368							0.647828	-0.626317	0.0949697		677380	678321	942	D-ribose ABC transporter substrate-binding protein
KPN_RS03245	Chromosome	entD							0.577857	-0.791216	0.512954						√	0.283661	-1.81776	0.0303128		678439	679098	660	4'-phosphopantetheinyl transferase
KPN_RS03250	Chromosome	fepA							1.18732	0.247708	0.514075						√	0.481077	-1.05566	0.0096995		679165	681393	2229	outer membrane receptor FepA
KPN_RS03255	Chromosome	fes							1.07541	0.104882	0.836361							0.904057	-0.145515	0.69343		681653	682861	1209	enterochelin esterase
KPN_RS03260	Chromosome	ychP							0.599887	-0.737238	0.361112						√	0.49411	-1.0171	0.0457755		682889	683092	204	invasin
KPN_RS03265	Chromosome	entF							1.13404	0.181476	0.51391							0.640148	-0.643524	0.0962134		683103	686984	3882	enterobactin synthase subunit F
KPN_RS03270	Chromosome	fepC							0.599769	-0.737522	0.388388							0.851	-0.23277	0.646573		687049	687843	795	iron-enterobactin transporter ATP-binding protein
KPN_RS03275	Chromosome	fepG							1.40811	0.493756	0.527373							0.607769	-0.718405	0.158749		687840	688832	993	iron-enterobactin transporter permease
KPN_RS03280	Chromosome	fepD							1.01636	0.0234158	0.97071							0.902457	-0.148069	0.800699		688829	689836	1008	iron-enterobactin transporter membrane protein
KPN_RS03285	Chromosome	ybdA							2.29558	1.19886	0.0736333						√	2.6846	1.4247	0.0295895		689949	691190	1242	MFS transporter
KPN_RS03290	Chromosome	fepB							1.45241	0.538445	0.146628						√	2.01225	1.00881	0.012148		691334	692293	960	Fe2+-enterobactin ABC transporter substrate-binding protein
KPN_RS03295	Chromosome	entC							1.35846	0.441973	0.516954						√	0.479067	-1.0617	0.0194437		692482	693657	1176	isochorismate synthase EntC
KPN_RS03300	Chromosome	entE							2.25409	1.17255	0.146592						√	0.331612	-1.59243	0.00642718		693667	695274	1608	2%2C3-dihydroxybenzoate-AMP ligase
KPN_RS03305	Chromosome	entB							1.04602	0.0649046	0.90592						√	0.354552	-1.49593	0.00533876		695288	696139	852	isochorismatase
KPN_RS03310	Chromosome	entA							1.55746	0.639197	0.26585						√	0.489316	-1.03116	0.0178209		696139	696894	756	2%2C3-dihydro-2%2C3-dihydroxybenzoate dehydrogenase
KPN_RS03315	Chromosome	ybdB							0.874788	-0.192994	0.787559						√	0.319156	-1.64767	0.00429268		696895	697308	414	proofreading thioesterase EntH
KPN_RS03320	Chromosome	cstA							1.14605	0.196676	0.533485						√	0.310488	-1.68739	1.02061e-05		698575	700680	2106	carbon starvation protein A
KPN_RS03325	Chromosome	KPN_00617						√	0.253125	-1.98208	0.0041943						√	0.258253	-1.95314	9.69456e-06		700773	700970	198	hypothetical protein
KPN_RS03330	Chromosome	KPN_00618							0.578045	-0.790747	0.0668002							0.685625	-0.544508	0.400045		700967	701371	405	transcriptional regulator
KPN_RS03335	Chromosome	KPN_00619							0.65854	-0.602656	0.169026							0.572746	-0.804034	0.215393		701346	701648	303	plasmid stabilization protein
KPN_RS03340	Chromosome	KPN_00620							0.864201	-0.210562	0.723787						√	0.435704	-1.19858	0.000973138		701832	702575	744	3-ketoacyl-ACP reductase
KPN_RS03345	Chromosome	ybdH							1.37217	0.45646	0.37331							1.46049	0.546448	0.55507		702633	703721	1089	oxidoreductase
KPN_RS03350	Chromosome	KPN_00622							1.13958	0.188497	0.619684							2.04968	1.0354	0.0738065		703885	705387	1503	ABC transporter
KPN_RS03355	Chromosome	KPN_00623							1.22997	0.29862	0.592676						√	2.62688	1.39335	0.0338818		705384	706382	999	sugar ABC transporter permease
KPN_RS03360	Chromosome	KPN_00624							1.13858	0.187232	0.614138							1.51121	0.595707	0.209996		706403	707467	1065	sugar ABC transporter substrate-binding protein
KPN_RS03365	Chromosome	KPN_00625							1.25656	0.329474	0.323558							1.21338	0.279034	0.490503		707569	708810	1242	hypothetical protein
KPN_RS03370	Chromosome	KPN_00626							0.683723	-0.548517	0.427666						√	0.269972	-1.88912	0.00130668		709024	710223	1200	methylthioribose kinase
KPN_RS03375	Chromosome	KPN_00627							0.867636	-0.204839	0.565253							0.837206	-0.256345	0.451735		710325	711353	1029	methylthioribose-1-phosphate isomerase
KPN_RS03380	Chromosome	KPN_00628							1.24823	0.319886	0.330768							1.05149	0.0724302	0.861225		711414	712682	1269	3-phytase
KPN_RS03385	Chromosome	KPN_00629							0.912243	-0.13251	0.805405							0.797581	-0.326296	0.444067		712708	714066	1359	MFS transporter
KPN_RS03390	Chromosome	KPN_00630							1.00625	0.00899281	0.984648							0.722657	-0.468617	0.37407		714177	714986	810	inositol monophosphatase
KPN_RS03395	Chromosome	KPN_00631							0.765843	-0.38488	0.100433						√	1.78955	0.8396	0.0352154		715108	716091	984	LacI family transcriptional regulator
KPN_RS03400	Chromosome	KPN_00632							0.64425	-0.634307	0.25481							0.518836	-0.94665	0.357956		716204	717442	1239	cytosine deaminase
KPN_RS03410	Chromosome	KPN_00633							0.640315	-0.643146	0.373148							5.03479	2.33193	0.100941		718671	719933	1263	cytosine permease
KPN_RS03415	Chromosome	KPN_00634							1.01853	0.026485	0.955245						√	1.78988	0.839864	0.0188837		720385	720993	609	methylthioribulose 1-phosphate dehydratase
KPN_RS03420	Chromosome	KPN_00635							0.618204	-0.693845	0.249164							1.76612	0.820587	0.0713467		721006	722502	1497	carbohydrate kinase
KPN_RS03425	Chromosome	KPN_00636							1.45936	0.545336	0.35443							1.30605	0.385211	0.358237		722499	723527	1029	dihydrofolate reductase
KPN_RS03430	Chromosome	KPN_00637							0.84839	-0.237201	0.819384							1.62094	0.696828	0.603753		723570	724511	942	kinase
KPN_RS03435	Chromosome	KPN_00638							1.81093	0.856732	0.304688							0.281177	-1.83045	0.165398		724523	725527	1005	ABC transporter permease
KPN_RS03445	Chromosome	KPN_00640						√	0.283771	-1.8172	0.0236129							0.364001	-1.45798	0.109738		726510	728060	1551	sugar ABC transporter ATP-binding protein
KPN_RS03450	Chromosome	KPN_00641							0.594972	-0.749106	0.340795						√	0.157228	-2.66907	0.036583		728057	729037	981	ABC transporter substrate-binding protein
KPN_RS03455	Chromosome	KPN_00642							0.560472	-0.835287	0.0918482							0.541633	-0.884613	0.0965401		729446	731755	2310	biotin sulfoxide reductase
KPN_RS03460	Chromosome	KPN_00643							0.875754	-0.191402	0.503854							0.88101	-0.18277	0.461196		731863	732405	543	acireductone dioxygenase
KPN_RS03465	Chromosome	KPN_00644							0.816172	-0.293055	0.304977						√	0.399851	-1.32247	0.00751381		732402	733091	690	enolase-phosphatase E1
KPN_RS03470	Chromosome	ybdL							0.594627	-0.749944	0.0595437						√	0.292937	-1.77134	0.000498112		733218	734378	1161	aminotransferase
KPN_RS03475	Chromosome	ybdM							1.00942	0.013522	0.967794						√	0.162405	-2.62233	0.00299098		734379	735005	627	hypothetical protein
KPN_RS03480	Chromosome	ybdN							0.790312	-0.339506	0.286278						√	0.233195	-2.10039	0.0152687		734990	736213	1224	phosphoadenosine phosphosulfate reductase
KPN_RS03485	Chromosome	ybdO							0.802002	-0.318323	0.550571							0.998427	-0.00227053	0.997088		736324	737256	933	LysR family transcriptional regulator
KPN_RS03490	Chromosome	dsbG							0.999678	-0.000464529	0.998171							0.661932	-0.595246	0.062948		737437	738186	750	thiol:disulfide interchange protein DsbG
KPN_RS03495	Chromosome	ahpC							1.10148	0.13944	0.302143							0.861655	-0.214817	0.354602		738598	739161	564	alkyl hydroperoxide reductase subunit C
KPN_RS03500	Chromosome	ahpF						√	1.33072	0.412204	0.0100576							1.34011	0.422348	0.113002		739349	740914	1566	alkyl hydroperoxide reductase subunit F
KPN_RS03505	Chromosome	ybdQ							1.04563	0.0643781	0.684521							0.950515	-0.073219	0.742499		740991	741419	429	universal stress protein G
KPN_RS03510	Chromosome	rnk							0.829263	-0.270099	0.151718						√	0.257893	-1.95516	2.12929e-06		741607	742017	411	nucleoside diphosphate kinase regulator
KPN_RS03515	Chromosome								1.09833	0.135312	0.333631							0.767506	-0.38175	0.148232		742196	742993	798	ribonuclease I
KPN_RS03520	Chromosome	dcuC						√	0.648653	-0.624482	0.000483313						√	0.328775	-1.60483	5.65066e-05		743086	744459	1374	anaerobic C4-dicarboxylate transporter DcuC
KPN_RS03525	Chromosome	crcA						√	1.38906	0.474111	0.00382423							0.77754	-0.363012	0.200849		744747	745316	570	phospholipid:lipid A palmitoyltransferase
KPN_RS03530	Chromosome	cspE							0.874275	-0.193841	0.269799						√	0.563141	-0.828432	0.0190549		745511	745720	210	cold-shock protein CspE
KPN_RS03535	Chromosome	ccrB							0.890235	-0.167742	0.274777							0.895269	-0.159607	0.673569		745788	746171	384	fluoride ion transporter CrcB
KPN_RS03540	Chromosome	ybeM							0.793334	-0.334	0.344283							0.854571	-0.226728	0.401757		746261	747049	789	hydrolase carbon-nitrogen family
KPN_RS03545	Chromosome	tatE							1.02185	0.0311807	0.841398						√	1.67407	0.743364	0.00868858		747292	747498	207	sec-independent protein translocase tatE
KPN_RS03550	Chromosome	lipA							1.02907	0.0413479	0.738612							1.01059	0.0152033	0.950591		747689	748654	966	lipoyl synthase
KPN_RS03555	Chromosome	ybeF						√	1.49893	0.583932	0.0241427							0.946993	-0.0785739	0.791251		748835	749731	897	transcriptional regulator
KPN_RS03560	Chromosome	lipB							1.05345	0.0751174	0.609915						√	2.01911	1.01372	0.00457018		749925	750569	645	octanoyltransferase
KPN_RS03565	Chromosome	ybeD							0.836806	-0.257035	0.0978811						√	3.58601	1.84238	1.0066e-05		750674	750937	264	hypothetical protein
KPN_RS03570	Chromosome	dacA						√	1.30187	0.380589	0.0171197							1.43425	0.520296	0.0909286		751050	752249	1200	serine-type D-Ala-D-Ala carboxypeptidase
KPN_RS03575	Chromosome	rlpA							0.980437	-0.0285026	0.833236							1.38344	0.468256	0.0649229		752388	753536	1149	rare lipoprotein A
KPN_RS03580	Chromosome	mrdB							1.03718	0.0526608	0.688786						√	1.66258	0.733422	0.0228888		753548	754660	1113	cell wall shape-determining protein
KPN_RS03585	Chromosome	mrdA						√	1.24374	0.314689	0.027287						√	2.1369	1.09552	0.00326914		754660	756561	1902	penicillin-binding protein 2
KPN_RS03590	Chromosome	ybeA						√	1.40884	0.494505	0.00394621							1.13667	0.184817	0.440425		756589	757056	468	23S rRNA (pseudouridine(1915)-N(3))-methyltransferase RlmH
KPN_RS03595	Chromosome	ybeB						√	1.41929	0.505172	0.00374618							1.32265	0.403434	0.175439		757060	757377	318	ribosome silencing factor RsfS
KPN_RS03600	Chromosome	phpB						√	0.714568	-0.484856	0.0308705						√	1.75284	0.809692	0.0419218		757600	758229	630	alpha-ribazole phosphatase
KPN_RS03605	Chromosome	nadD							0.951021	-0.0724503	0.67595							1.13084	0.177397	0.619482		758302	758952	651	nicotinate-nicotinamide nucleotide adenylyltransferase
KPN_RS03610	Chromosome	holA							0.940758	-0.0881039	0.500173							1.08154	0.113082	0.612043		758945	759976	1032	DNA polymerase III subunit delta
KPN_RS03615	Chromosome	rlpB							0.997021	-0.00430457	0.973173							0.999729	-0.000391378	0.998511		759976	760566	591	LPS assembly lipoprotein LptE
KPN_RS03620	Chromosome	leuS							1.08824	0.121991	0.445674							1.01186	0.0170058	0.936279		760581	763163	2583	leucine--tRNA ligase
KPN_RS03625	Chromosome	ybeL							0.848937	-0.23627	0.244577						√	0.396173	-1.3358	3.87772e-05		763390	763872	483	hypothetical protein
KPN_RS03630	Chromosome	KPN_00676						√	0.445654	-1.166	0.00568709							0.590872	-0.759082	0.0873111		763918	765711	1794	filamentous hemagglutinin
KPN_RS03645	Chromosome	gltL							1.04579	0.0645904	0.80412							1.14561	0.19611	0.53509		767821	768546	726	glutamate/aspartate ABC transporter ATP-binding protein
KPN_RS03650	Chromosome	gltK							1.11333	0.154876	0.610998							1.25252	0.324838	0.27667		768546	769220	675	glutamate/aspartate transporter permease GltK
KPN_RS03655	Chromosome	gltJ						√	2.23953	1.16319	0.0203941							1.07199	0.100285	0.728098		769220	769960	741	glutamate/aspartate ABC transporter permease
KPN_RS03660	Chromosome	gltI						√	2.39179	1.25809	1.55721e-05							0.802776	-0.31693	0.356832		770125	771036	912	glutamate/aspartate ABC transporter substrate-binding protein
KPN_RS03665	Chromosome	lnt						√	1.30248	0.381256	0.0299706						√	2.17356	1.12006	0.0015124		771391	772929	1539	apolipoprotein N-acyltransferase
KPN_RS03670	Chromosome	ybeX							1.16948	0.225868	0.160029						√	1.86743	0.901053	0.00101184		773055	773933	879	cobalt transporter
KPN_RS03675	Chromosome	ybeY							1.07662	0.106507	0.485438						√	3.26128	1.70544	1.0384e-05		774081	774554	474	endoribonuclease YbeY
KPN_RS03680	Chromosome	ybeZ							0.965296	-0.0509571	0.711248						√	4.08601	2.03069	1.06676e-06		774551	775597	1047	nucleoside triphosphate hydrolase
KPN_RS03685	Chromosome	yleA						√	1.24645	0.317831	0.046424							1.29353	0.371316	0.122064		775751	777175	1425	tRNA (N6-isopentenyl adenosine(37)-C2)-methylthiotransferase MiaB
KPN_RS03690	Chromosome	ubiF							0.914114	-0.129554	0.359222						√	0.670039	-0.577684	0.0230847		777355	778530	1176	2-octaprenyl-3-methyl-6-methoxy-1%2C4-benzoquinol hydroxylase
KPN_RS03695	Chromosome	KPN_00688							1.17755	0.235792	0.23243							1.37093	0.455158	0.248349		778650	778724	75	tRNA-Gln
KPN_RS03700	Chromosome	KPN_00689							1.04064	0.057467	0.780524							1.46637	0.55225	0.155542		778800	778874	75	tRNA-Gln
KPN_RS03705	Chromosome	KPN_00690							0.956037	-0.0648615	0.73914							1.36584	0.449791	0.0959634		778922	778998	77	tRNA-Met
KPN_RS03710	Chromosome	KPN_00691							1.00054	0.000778581	0.996977						√	1.63967	0.713406	0.0123032		779022	779096	75	tRNA-Gln
KPN_RS03715	Chromosome	KPN_00692							0.944346	-0.0826119	0.698405						√	2.13327	1.09307	0.00126105		779133	779207	75	tRNA-Gln
KPN_RS03720	Chromosome	KPN_00693							0.905619	-0.143024	0.548923						√	2.28613	1.19291	0.0165998		779231	779315	85	tRNA-Leu
KPN_RS03725	Chromosome	KPN_00694							0.980541	-0.0283503	0.918348						√	3.86345	1.94989	0.000405631		779324	779400	77	tRNA-Met
KPN_RS03730	Chromosome	asnB						√	1.32938	0.410756	0.0366856						√	1.60942	0.686538	0.0203333		779638	781302	1665	asparagine synthase B
KPN_RS03735	Chromosome	nagD							1.19889	0.261695	0.123879							0.902093	-0.148652	0.694534		781581	782333	753	UMP phosphatase
KPN_RS03740	Chromosome	nagC							0.953167	-0.0691992	0.604611							1.12804	0.173823	0.447897		782450	783670	1221	transcriptional regulator
KPN_RS03745	Chromosome	nagA							1.01262	0.01809	0.899597							0.862259	-0.213807	0.338913		783679	784827	1149	N-acetylglucosamine-6-phosphate deacetylase
KPN_RS03750	Chromosome	nagB							0.90405	-0.145525	0.28144							0.797333	-0.326745	0.140537		784941	785741	801	glucosamine-6-phosphate deaminase
KPN_RS03755	Chromosome	nagE						√	0.804072	-0.314603	0.0454185							0.920171	-0.120025	0.582201		786056	788011	1956	PTS N-acetyl glucosamine transporter subunit IIABC
KPN_RS03760	Chromosome	glnS							1.04082	0.057718	0.700774						√	1.38146	0.466191	0.0479934		788190	789857	1668	glutamine--tRNA ligase
KPN_RS03765	Chromosome	metH							0.593046	-0.753784	0.281614							0.531835	-0.910948	0.52787		789911	790219	309	methionine synthase
KPN_RS03770	Chromosome	ybfM						√	0.465989	-1.10163	0.0108566						√	0.396271	-1.33544	0.00688695		790293	791696	1404	chitoporin
KPN_RS03775	Chromosome	ybfN							0.776314	-0.365287	0.609817							0.733427	-0.447274	0.559987		791744	792076	333	hypothetical protein
KPN_RS03780	Chromosome	citA							0.937048	-0.0938058	0.812591							0.530676	-0.914096	0.510839		792073	792642	570	MFS transporter
KPN_RS03785	Chromosome	fur						√	1.24688	0.318318	0.0422216							1.22162	0.288801	0.19119		792692	793144	453	transcriptional repressor
KPN_RS03790	Chromosome	fldA							1.14847	0.199716	0.130714							0.860141	-0.217355	0.349645		793436	793966	531	flavodoxin
KPN_RS03795	Chromosome	ybfE							0.918337	-0.122905	0.437819							0.571267	-0.807762	0.161552		794118	794411	294	LexA regulated protein
KPN_RS03800	Chromosome	ybfF							0.929991	-0.104711	0.630119						√	1.90094	0.926711	0.00884523		794545	795318	774	acyl-CoA esterase
KPN_RS03805	Chromosome								1.21807	0.284601	0.63249						√	10.3583	3.37271	0.0301427		795288	795404	117	hypothetical protein
KPN_RS03810	Chromosome	seqA						√	1.23553	0.305135	0.0433415						√	1.53779	0.620857	0.0123527		795502	796050	549	replication initiation regulator SeqA
KPN_RS03815	Chromosome	pgm							1.18457	0.244368	0.150109							1.32988	0.411293	0.0688868		796083	797723	1641	phosphoglucomutase%2C alpha-D-glucose phosphate-specific
KPN_RS03820	Chromosome	ydgI							0.993417	-0.00952864	0.962024							1.1777	0.235977	0.588983		797778	798215	438	hypothetical protein
KPN_RS03825	Chromosome	kdpE							1.13237	0.179348	0.283067							0.863952	-0.210976	0.437646		798197	798874	678	DNA-binding response regulator
KPN_RS03830	Chromosome	kdpD						√	2.05774	1.04106	1.00285e-05							1.25906	0.332348	0.217821		798871	801558	2688	two-component sensor histidine kinase
KPN_RS03835	Chromosome	kdpC						√	2.35416	1.23521	6.50745e-06							0.985424	-0.0211834	0.954382		801559	802134	576	potassium-transporting ATPase C chain
KPN_RS03840	Chromosome	kdpB						√	2.5329	1.34079	2.50845e-06							1.11369	0.155343	0.713828		802145	804193	2049	potassium-transporting ATPase B chain
KPN_RS03845	Chromosome	kdpA						√	2.39047	1.2573	8.59812e-07							0.966687	-0.0488788	0.904716		804214	805893	1680	potassium-transporting ATPase A chain
KPN_RS03850	Chromosome	ybfA						√	1.40783	0.493471	0.0163067							1.37541	0.459864	0.152641		806292	806498	207	hypothetical protein
KPN_RS03855	Chromosome	phrB							1.14065	0.189852	0.28736						√	0.268858	-1.89508	4.64184e-06		806682	808124	1443	deoxyribodipyrimidine photo-lyase
KPN_RS03860	Chromosome	ybgH						√	1.5448	0.62742	0.0121589							1.25361	0.326085	0.510333		808096	809574	1479	dipeptide permease D
KPN_RS03865	Chromosome	ybgI							1.18473	0.244561	0.190306						√	1.9347	0.952106	0.00242552		809842	810585	744	Nif3-like dinuclear metal center hexameric protein
KPN_RS03870	Chromosome	ybgJ							1.27374	0.349068	0.0510145						√	1.82777	0.870082	0.00205376		810600	811256	657	hypothetical protein
KPN_RS03875	Chromosome	ybgK							1.14046	0.189617	0.331671						√	1.74264	0.801272	0.00759919		811250	812182	933	hypothetical protein
KPN_RS03880	Chromosome	ybgL							0.989519	-0.0152011	0.94666						√	1.50894	0.593532	0.0306062		812172	812915	744	LamB/YcsF family protein
KPN_RS03885	Chromosome								1.05122	0.0720672	0.774535							1.25382	0.32633	0.245178		812997	813722	726	membrane protein
KPN_RS03890	Chromosome							√	1.42297	0.508903	0.0467049							1.02284	0.0325758	0.895361		813719	814714	996	membrane protein
KPN_RS03895	Chromosome	KPN_00725							1.30595	0.385094	0.183744							1.07635	0.106152	0.641312		814724	815368	645	pyroglutamyl-peptidase I
KPN_RS03900	Chromosome	nei							0.926421	-0.110261	0.56943							0.779524	-0.359335	0.241895		815384	816175	792	endonuclease VIII
KPN_RS03905	Chromosome								1.66856	0.738608	0.23463							0.708072	-0.498032	0.729305		816163	816276	114	hypothetical protein
KPN_RS03910	Chromosome	gltA							1.18597	0.246062	0.108974						√	4.50831	2.17259	7.27736e-07		816266	817549	1284	citrate (Si)-synthase
KPN_RS03915	Chromosome								1.31048	0.390093	0.166553							1.07404	0.103042	0.652275		818190	818594	405	succinate dehydrogenase cytochrome b556 large subunit
KPN_RS03920	Chromosome	sdhD							1.39223	0.477402	0.171789						√	1.39078	0.475889	0.0401291		818588	818935	348	succinate dehydrogenase cytochrome b556 small membrane subunit
KPN_RS03925	Chromosome	sdhA						√	1.58779	0.667016	0.00312561							1.32786	0.409098	0.0858291		818935	820701	1767	succinate dehydrogenase flavoprotein subunit
KPN_RS03930	Chromosome	sdhB							1.11851	0.161575	0.441748							1.14583	0.196392	0.428084		820717	821433	717	succinate dehydrogenase iron-sulfur subunit
KPN_RS03935	Chromosome	sucA						√	1.64454	0.717688	0.000369255							1.31345	0.393364	0.145985		821815	824622	2808	2-oxoglutarate dehydrogenase subunit E1
KPN_RS03940	Chromosome	sucB						√	1.41746	0.50331	0.0167508							1.22196	0.289203	0.263055		824637	825863	1227	dihydrolipoamide succinyltransferase
KPN_RS03945	Chromosome	sucC						√	1.47582	0.561516	0.00491435						√	1.68204	0.750215	0.02515		825967	827133	1167	succinyl-CoA ligase subunit beta
KPN_RS03950	Chromosome	sucD						√	1.35279	0.435936	0.031147						√	1.75112	0.808275	0.0190302		827133	828002	870	succinate--CoA ligase subunit alpha
KPN_RS03955	Chromosome								2.27692	1.18709	0.234527							2.54352	1.34683	0.114357		828047	828157	111	hypothetical protein
KPN_RS03960	Chromosome	cydA							0.808068	-0.307452	0.055202						√	0.0602379	-4.05318	4.97903e-09		828827	830395	1569	cytochrome bd-I ubiquinol oxidase subunit I
KPN_RS03965	Chromosome	cydB						√	0.751152	-0.412823	0.0117425						√	0.0669831	-3.90006	8.95851e-09		830411	831550	1140	cytochrome bd oxidase subunit II
KPN_RS03970	Chromosome	ribH						√	0.752498	-0.41024	0.00968543						√	0.0910567	-3.45709	5.82202e-07		831566	831682	117	cyd operon protein YbgT
KPN_RS03975	Chromosome	ybgE						√	0.752931	-0.409411	0.00842317						√	0.0935524	-3.41808	7.75447e-07		831682	831972	291	cyd operon protein YbgE
KPN_RS03980	Chromosome	ybgC						√	1.40292	0.488433	0.00614533						√	2.8759	1.52401	2.71401e-05		832122	832526	405	acyl-CoA thioesterase
KPN_RS03985	Chromosome	tolQ						√	1.5125	0.596933	0.00101706						√	3.26042	1.70506	3.04467e-05		832532	833215	684	Tol-Pal system subunit TolQ
KPN_RS03990	Chromosome	tolR						√	1.40723	0.492854	0.00494123						√	2.74855	1.45867	8.11396e-05		833219	833647	429	colicin transporter
KPN_RS03995	Chromosome	tolA						√	1.48598	0.571414	0.00246427						√	1.78415	0.835234	0.00264871		833747	835060	1314	cell envelope integrity/translocation protein TolA
KPN_RS04000	Chromosome	tolB							0.945158	-0.0813718	0.531624						√	1.48226	0.567794	0.0221832		835190	836482	1293	translocation protein TolB
KPN_RS04005	Chromosome	pal							0.803547	-0.315546	0.0539745							0.92486	-0.112694	0.612499		836517	837041	525	peptidoglycan-associated lipoprotein
KPN_RS04010	Chromosome	ybgF							1.15926	0.213207	0.130332							1.26862	0.343263	0.122004		837051	837845	795	cell division protein CpoB
KPN_RS04015	Chromosome	KPN_00747							0.693745	-0.527523	0.138154							1.39354	0.478757	0.381953		838007	838082	76	tRNA-Lys
KPN_RS04020	Chromosome	KPN_00748							1.23153	0.300451	0.105334						√	3.00514	1.58743	5.06846e-05		838208	838283	76	tRNA-Val
KPN_RS04025	Chromosome	KPN_00749						√	1.45109	0.537141	0.014137							1.67456	0.743781	0.342938		838286	838361	76	tRNA-Lys
KPN_RS04030	Chromosome	KPN_00750						√	1.55286	0.634928	0.0075855							0.889898	-0.168288	0.661915		838511	838586	76	tRNA-Val
KPN_RS04035	Chromosome	KPN_00751						√	1.49833	0.583354	0.0442388						√	1.92328	0.943572	0.0376145		838590	838665	76	tRNA-Lys
KPN_RS04040	Chromosome	KPN_00752							1.13996	0.188982	0.70277							3.25534	1.70281	0.32228		838812	838887	76	tRNA-Lys
KPN_RS04045	Chromosome	KPN_00753						√	1.92381	0.943964	0.0444847							1.57063	0.651339	0.617936		839021	839096	76	tRNA-Lys
KPN_RS04055	Chromosome	nadA							0.833887	-0.262077	0.0747102							1.47563	0.561326	0.0672416		839645	840688	1044	quinolinate synthetase
KPN_RS04060	Chromosome	pnuC							0.828933	-0.270673	0.0744249							0.874163	-0.194026	0.404953		840724	841443	720	nicotinamide riboside transporter PnuC
KPN_RS04065	Chromosome	ybgR							1.08196	0.113644	0.629326							1.15643	0.20968	0.368645		841440	842384	945	zinc transporter ZitB
KPN_RS04070	Chromosome	ybgS						√	1.65423	0.726159	0.001567						√	1.84599	0.884398	0.00305785		842502	842867	366	hypothetical protein
KPN_RS04075	Chromosome	aroG						√	0.658484	-0.602779	0.00572621						√	0.347353	-1.52553	2.37532e-05		843182	844234	1053	3-deoxy-7-phosphoheptulonate synthase
KPN_RS04080	Chromosome							√	0.635413	-0.654233	0.00632886						√	0.211176	-2.24348	0.000319665		844375	844908	534	fumarate hydratase
KPN_RS04090	Chromosome	KPN_00761							0.851624	-0.231711	0.69227						√	0.239161	-2.06395	0.0372386		845712	846557	846	fumarate hydratase
KPN_RS04095	Chromosome	KPN_00762						√	0.706322	-0.501603	0.0298105						√	0.504501	-0.987072	0.0148898		846680	847564	885	LysR family transcriptional regulator
KPN_RS04100	Chromosome	KPN_00764							1.20653	0.270866	0.760848							0.200406	-2.319	0.101364		848775	850043	1269	cation transporter
KPN_RS04110	Chromosome	KPN_00765							1.7074	0.771804	0.308703							1.1585	0.212254	0.805129		850358	852124	1767	oxaloacetate decarboxylase
KPN_RS04115	Chromosome	KPN_00766							0.653103	-0.614617	0.493978							0.397044	-1.33263	0.126016		852140	853441	1302	oxaloacetate decarboxylase subunit beta
KPN_RS04125	Chromosome	gpmA						√	1.25237	0.324659	0.0268355						√	1.78208	0.833561	0.00318306		854248	855000	753	2%2C3-bisphosphoglycerate-dependent phosphoglycerate mutase
KPN_RS04130	Chromosome	galM							1.00425	0.00612497	0.970324							1.2013	0.264599	0.269066		855292	856335	1044	galactose mutarotase
KPN_RS04135	Chromosome	galK							1.17086	0.227569	0.384733							0.953779	-0.0682727	0.794458		856329	857477	1149	galactokinase
KPN_RS04140	Chromosome	galT							0.963871	-0.0530875	0.732027							1.09684	0.133352	0.572746		857480	858526	1047	galactose-1-phosphate uridylyltransferase
KPN_RS04145	Chromosome	galE							0.868862	-0.2028	0.193252							0.932287	-0.101154	0.680823		858536	859552	1017	UDP-glucose 4-epimerase
KPN_RS04155	Chromosome	modF							0.803294	-0.315999	0.107401						√	1.79023	0.840141	0.0074187		859762	861234	1473	molybdate ABC transporter ATP-binding protein ModF
KPN_RS04160	Chromosome	modE							1.05416	0.0760975	0.657857							1.17231	0.229355	0.41006		861302	862090	789	molybdenum-dependent transcriptional regulator
KPN_RS04165	Chromosome	ybhT							1.05783	0.0811018	0.707782						√	5.46875	2.45121	9.79208e-05		862243	862392	150	membrane protein
KPN_RS04170	Chromosome	modA							1.03302	0.0468748	0.738561						√	0.62341	-0.681747	0.0133002		862535	863308	774	molybdate ABC transporter substrate-binding protein
KPN_RS04175	Chromosome	modB							0.959591	-0.0595087	0.727387						√	0.497447	-1.00739	0.0275348		863308	863997	690	molybdate ABC transporter permease
KPN_RS04180	Chromosome	modC							0.887053	-0.172907	0.335932							0.795293	-0.330441	0.356203		864000	865058	1059	molybdenum ABC transporter ATP-binding protein
KPN_RS04185	Chromosome	ybhA						√	1.28683	0.363816	0.0336663						√	1.44623	0.532301	0.0460086		865059	865877	819	pyridoxal phosphatase
KPN_RS04190	Chromosome	ybhE							0.930557	-0.103834	0.414245							0.843723	-0.245158	0.249843		866106	867101	996	6-phosphogluconolactonase
KPN_RS04195	Chromosome								1.32522	0.406229	0.195468							0.650154	-0.621146	0.0631457		867212	867478	267	two-component-system connector protein AriR
KPN_RS04200	Chromosome								0.92723	-0.109	0.813096							0.614382	-0.702792	0.0596568		867530	867835	306	hypothetical protein
KPN_RS04205	Chromosome								1.25655	0.329462	0.272361							0.600745	-0.735174	0.0621405		867963	868208	246	hypothetical protein
KPN_RS04210	Chromosome	KPN_00782							1.13329	0.180511	0.341507							0.746071	-0.422615	0.150371		868538	869749	1212	diguanylate phosphodiesterase
KPN_RS04215	Chromosome	KPN_00783							0.815139	-0.294882	0.0739187							1.36407	0.447917	0.0656919		869905	870639	735	helix-turn-helix-type transcriptional regulator
KPN_RS04220	Chromosome	KPN_00784						√	0.287672	-1.7975	0.00454496						√	0.188361	-2.40843	3.48432e-06		870681	871235	555	LuxR family transcriptional regulator
KPN_RS04225	Chromosome							√	0.528327	-0.920496	0.0182175						√	0.220982	-2.178	1.50551e-05		871317	871529	213	hypothetical protein
KPN_RS04230	Chromosome								1.0648	0.0905843	0.909881							0.438879	-1.1881	0.242565		871914	872060	147	hypothetical protein
KPN_RS04235	Chromosome	KPN_00785						√	0.383404	-1.38306	0.0358053							0.46179	-1.11469	0.252228		872265	872771	507	hypothetical protein
KPN_RS04240	Chromosome							√	0.491471	-1.02482	0.000431948						√	0.176464	-2.50255	3.6068e-05		872788	873753	966	acyltransferase
KPN_RS04245	Chromosome	KPN_00786							0.878588	-0.186741	0.536478						√	0.216724	-2.20607	6.78317e-06		873750	876815	3066	multidrug transporter AcrB
KPN_RS04250	Chromosome	KPN_00787							0.854004	-0.227685	0.605994						√	0.138641	-2.85058	7.64787e-07		876816	877901	1086	membrane protein
KPN_RS04255	Chromosome	KPN_00789							1.02526	0.0359869	0.952085						√	0.146888	-2.76721	1.22518e-05		878435	878866	432	universal stress protein G
KPN_RS04260	Chromosome	KPN_00790							0.802238	-0.317897	0.264663						√	0.132007	-2.92131	5.50809e-07		878918	881605	2688	carbonate dehydratase
KPN_RS04265	Chromosome	ybhC							1.17914	0.237735	0.0887756							1.26473	0.338824	0.209028		881879	883162	1284	acyl-CoA thioesterase
KPN_RS04270	Chromosome	hutI							0.949342	-0.0749997	0.789137							0.773706	-0.370142	0.200871		883418	884635	1218	imidazolonepropionase
KPN_RS04275	Chromosome	hutG							0.759487	-0.396902	0.226307							0.683028	-0.549984	0.0954467		884632	885588	957	formimidoylglutamase
KPN_RS04280	Chromosome	hutC							0.787216	-0.345169	0.092151							1.28973	0.367074	0.188643		885650	886375	726	histidine utilization repressor
KPN_RS04285	Chromosome	KPN_00795							1.81915	0.863263	0.104871						√	5.83343	2.54435	1.30194e-05		886518	888206	1689	urocanate hydratase
KPN_RS04290	Chromosome	hutH							0.404308	-1.30647	0.107071						√	4.96591	2.31206	3.08746e-05		888203	889729	1527	histidine ammonia-lyase
KPN_RS04295	Chromosome	proY							1.02131	0.0304188	0.98207							1.66253	0.733379	0.286142		889828	891210	1383	permease
KPN_RS04300	Chromosome	ybhB							1.20254	0.26609	0.0749132						√	1.93633	0.953328	0.000761698		891914	892390	477	kinase inhibitor
KPN_RS04305	Chromosome	bioA						√	0.388327	-1.36466	2.7845e-06							0.759444	-0.396985	0.50849		892461	893750	1290	adenosylmethionine--8-amino-7-oxononanoate aminotransferase BioA
KPN_RS04310	Chromosome	bioB						√	0.676032	-0.564836	0.00293252							0.949534	-0.0747088	0.834179		893964	895004	1041	biotin synthase
KPN_RS04315	Chromosome	bioF						√	0.754415	-0.406569	0.0122961							0.723712	-0.466513	0.229028		895001	896158	1158	8-amino-7-oxononanoate synthase
KPN_RS04320	Chromosome	bioC						√	0.731315	-0.451435	0.0214626							0.660576	-0.598204	0.246933		896142	896897	756	malonyl-[acyl-carrier protein] O-methyltransferase BioC
KPN_RS04325	Chromosome	bioD							0.829118	-0.270351	0.127995							0.940315	-0.0887844	0.819492		896890	897612	723	dethiobiotin synthase
KPN_RS04330	Chromosome								1.17123	0.228022	0.693998						√	0.463399	-1.10967	0.00880726		897554	898277	724	ABC transporter ATP-binding protein
KPN_RS04340	Chromosome								1.36174	0.445447	0.577499							0.520813	-0.941162	0.39978		898576	898755	180	hypothetical protein
KPN_RS04345	Chromosome	uvrB							1.15369	0.206257	0.121674							1.32726	0.408451	0.0870868		898988	901009	2022	excinuclease ABC subunit B
KPN_RS04350	Chromosome	KPN_00806							0.844304	-0.244166	0.221893							0.829278	-0.270073	0.369239		901258	902355	1098	two-component sensor histidine kinase
KPN_RS04355	Chromosome	KPN_00807							0.786516	-0.346451	0.106532							0.700279	-0.513999	0.168458		902359	903030	672	DNA-binding response regulator
KPN_RS04360	Chromosome	KPN_00808						√	0.74802	-0.418851	0.0376153							0.81535	-0.294509	0.436883		903030	904670	1641	phosphoethanolamine transferase EptA
KPN_RS04365	Chromosome	ybhK							1.22764	0.295883	0.0659882							0.89201	-0.164869	0.497181		904775	905680	906	hypothetical protein
KPN_RS04370	Chromosome	moaA							1.17288	0.230057	0.182875							0.728145	-0.457702	0.0820543		906015	907004	990	cyclic pyranopterin monophosphate synthase
KPN_RS04375	Chromosome	moaB						√	1.36646	0.450441	0.0388997							0.883253	-0.179102	0.549969		907028	907540	513	molybdenum cofactor biosynthesis protein
KPN_RS04380	Chromosome	moaC						√	1.34942	0.432343	0.0409542							0.706388	-0.501466	0.168784		907544	908032	489	cyclic pyranopterin monophosphate synthase accessory protein
KPN_RS04385	Chromosome	moaD							1.31104	0.390709	0.0970403							1.14548	0.195953	0.63327		908025	908273	249	molybdopterin synthase sulfur carrier subunit
KPN_RS04390	Chromosome	moaE							1.20529	0.269383	0.161614						√	0.568554	-0.814631	0.0417919		908275	908727	453	molybdopterin guanine dinucleotide biosynthesis protein MoaE
KPN_RS04395	Chromosome	ybhL							0.920103	-0.120133	0.374724						√	0.605159	-0.724614	0.00555996		908773	909477	705	membrane protein
KPN_RS04400	Chromosome	ybhN							1.04647	0.0655372	0.816306						√	0.391302	-1.35365	0.00110509		909658	910623	966	membrane protein
KPN_RS04405	Chromosome	ybhO							1.31209	0.391866	0.171885						√	0.479593	-1.06012	0.00206481		910620	911864	1245	cardiolipin synthase B
KPN_RS04410	Chromosome	ybhP							1.13839	0.186996	0.522272						√	0.597635	-0.742665	0.00833018		911861	912622	762	EEP domain-containing protein
KPN_RS04415	Chromosome	ybhQ							0.783855	-0.351342	0.0788854							1.28124	0.357541	0.126121		912754	913191	438	membrane protein
KPN_RS04420	Chromosome	ybhR						√	1.59079	0.669744	0.0312789							0.933601	-0.0991227	0.758556		913252	914358	1107	membrane protein
KPN_RS04425	Chromosome	ybhS						√	2.4494	1.29243	0.00013619							1.2693	0.344028	0.197112		914488	915621	1134	membrane protein
KPN_RS04430	Chromosome	ybhF						√	2.09229	1.06509	6.06762e-05							0.906955	-0.140897	0.558314		915611	917350	1740	multidrug ABC transporter ATP-binding protein
KPN_RS04435	Chromosome	ybhG						√	1.80709	0.853668	0.0055179							0.89777	-0.155582	0.540033		917343	918338	996	secretion protein HlyD
KPN_RS04440	Chromosome	ybiH							1.40415	0.4897	0.0703739							1.47339	0.559136	0.0621828		918338	918997	660	transcriptional regulator
KPN_RS04445	Chromosome	KPN_00825						√	0.338221	-1.56396	0.00360008							0.589087	-0.763448	0.108046		919071	919994	924	LysR family transcriptional regulator
KPN_RS04460	Chromosome	KPN_00827							0.888883	-0.169934	0.819337						√	0.350568	-1.51223	0.0316016		921793	922542	750	short-chain dehydrogenase
KPN_RS04465	Chromosome	KPN_00828							0.8445	-0.243831	0.698275						√	0.152672	-2.71149	0.000989221		922556	923401	846	transketolase
KPN_RS04470	Chromosome	KPN_00829							0.753835	-0.407679	0.245016							0.668107	-0.581849	0.160605		923401	924393	993	transketolase
KPN_RS04475	Chromosome	rhlE						√	1.28977	0.367113	0.0230399						√	2.35797	1.23754	0.00470855		924608	925963	1356	ATP-dependent RNA helicase RhlE
KPN_RS04480	Chromosome	dinG							1.16856	0.224731	0.161617						√	1.52881	0.612412	0.0243132		926151	928307	2157	ATP-dependent DNA helicase DinG
KPN_RS04485	Chromosome	ybiB							0.873129	-0.195733	0.233476							1.3269	0.408062	0.0925174		928337	929305	969	DNA-binding protein YbiB
KPN_RS04490	Chromosome	ybiJ						√	4.64994	2.21721	2.95571e-07						√	8.52839	3.09227	4.59018e-08		929415	929675	261	hypothetical protein
KPN_RS04495	Chromosome								1.50658	0.591273	0.235392							0.648158	-0.625583	0.0646999		929961	930227	267	hypothetical protein
KPN_RS04500	Chromosome	ybiM							0.539191	-0.891131	0.391981							0.709663	-0.494793	0.330244		930248	930508	261	hypothetical protein
KPN_RS04505	Chromosome	KPN_00835						√	0.702956	-0.508494	0.0339375							1.04079	0.0576754	0.851592		930648	931262	615	Asp/Glu/hydantoin racemase
KPN_RS04510	Chromosome	ybiN							1.22208	0.289343	0.066293							1.04213	0.0595421	0.848718		931359	932273	915	ribosomal RNA large subunit methyltransferase F
KPN_RS04515	Chromosome	ybiO							1.13897	0.187736	0.583767						√	0.407361	-1.29562	0.000468481		932276	934471	2196	mechanosensitive channel protein
KPN_RS04520	Chromosome	glnQ						√	1.33588	0.41779	0.0175971						√	0.569945	-0.811107	0.00782235		934583	935305	723	glutamine ABC transporter ATP-binding protein
KPN_RS04525	Chromosome	glnP						√	1.66059	0.731697	0.000380459						√	0.417943	-1.25862	0.00196071		935302	935961	660	glutamine ABC transporter permease GlnP
KPN_RS04530	Chromosome	glnH						√	1.25416	0.326716	0.0307933						√	0.438548	-1.18919	0.000978958		936087	936833	747	glutamine ABC transporter substrate-binding protein GlnH
KPN_RS04535	Chromosome	dps						√	1.30373	0.382645	0.0163135						√	0.464539	-1.10613	0.000484458		937242	937745	504	DNA starvation/stationary phase protection protein
KPN_RS04540	Chromosome	ybiF							0.938101	-0.0921856	0.669152						√	0.420166	-1.25097	0.00901674		937983	938870	888	threonine/homoserine exporter RhtA
KPN_RS04545	Chromosome								1.08224	0.114017	0.891809							1.12912	0.175203	0.840437		938889	939014	126	hypothetical protein
KPN_RS04550	Chromosome	ompX							1.21755	0.283982	0.106665						√	2.28259	1.19067	0.00052367		939222	939734	513	outer membrane protein X
KPN_RS04555	Chromosome	ybiP							0.926245	-0.110535	0.649223							0.810268	-0.303528	0.433685		939825	941405	1581	phosphoethanolamine transferase
KPN_RS04560	Chromosome								1.57756	0.657691	0.106589							1.15517	0.208106	0.562306		941674	941799	126	hypothetical protein
KPN_RS04565	Chromosome	mntR							1.16005	0.21419	0.352031							0.78395	-0.351166	0.237806		941985	942458	474	transcriptional regulator MntR
KPN_RS04570	Chromosome	ybiR							1.15185	0.203953	0.223133							0.862454	-0.213481	0.446985		942455	943567	1113	anion transporter
KPN_RS04575	Chromosome	KPN_00847							0.709606	-0.49491	0.0646837							1.56589	0.646981	0.0685201		943737	945113	1377	6-phospho-beta-glucosidase
KPN_RS04580	Chromosome	KPN_00848							0.923425	-0.114934	0.650627							1.51474	0.599073	0.0619049		945182	945898	717	GntR family transcriptional regulator
KPN_RS04585	Chromosome	ybiS						√	1.31143	0.391138	0.0125665						√	1.83907	0.878978	0.00314894		946043	946957	915	transpeptidase
KPN_RS04590	Chromosome	KPN_00850							0.821062	-0.284436	0.343955							0.912218	-0.13255	0.579351		947158	947943	786	C4-dicarboxylate ABC transporter
KPN_RS04595	Chromosome	ybiT						√	1.46123	0.547185	0.00332729							1.18016	0.23898	0.322438		948122	949714	1593	ABC-F family ATPase
KPN_RS04600	Chromosome	KPN_00852							0.953607	-0.0685337	0.86699							1.09974	0.137161	0.710946		949870	952233	2364	alpha-glucosidase
KPN_RS04605	Chromosome	KPN_00853						√	0.265037	-1.91573	0.0348896							0.871645	-0.198187	0.699538		952249	953550	1302	MFS transporter
KPN_RS04610	Chromosome	KPN_00854						√	0.488263	-1.03427	0.000508997							1.15784	0.211431	0.468035		953849	954922	1074	LacI family transcriptional regulator
KPN_RS04615	Chromosome	ybiU							1.5689	0.649751	0.377412						√	2.05162	1.03676	0.00462579		954919	956184	1266	hypothetical protein
KPN_RS04620	Chromosome	ybiV							1.203	0.266631	0.275997						√	5.13985	2.36173	3.69822e-06		956324	957139	816	sugar-phosphatase
KPN_RS04625	Chromosome	ybiW							1.06731	0.093982	0.798624						√	0.134293	-2.89655	4.39199e-06		957316	959748	2433	glycyl radical enzyme
KPN_RS04630	Chromosome	ybiY							0.931782	-0.101936	0.877074							0.452709	-1.14334	0.171216		959753	960652	900	pyruvate formate-lyase 3-activating protein
KPN_RS04635	Chromosome	moeB							1.19745	0.259964	0.145847							1.3921	0.477262	0.0502824		960807	961562	756	molybdopterin-synthase adenylyltransferase MoeB
KPN_RS04640	Chromosome	moeA							1.1965	0.258818	0.160136							1.40536	0.490945	0.0538606		961562	962797	1236	molybdopterin molybdenumtransferase MoeA
KPN_RS04645	Chromosome	ybiK							0.995417	-0.00662749	0.965864							1.15335	0.205828	0.408742		963033	963974	942	beta-aspartyl-peptidase
KPN_RS04650	Chromosome	yliA						√	1.26877	0.343436	0.0367537							1.05085	0.0715624	0.759909		963992	965851	1860	glutathione ABC transporter ATP-binding protein GsiA
KPN_RS04655	Chromosome	yliB							1.09114	0.125842	0.445352							0.828008	-0.272283	0.280438		965884	967425	1542	glutathione ABC transporter substrate-binding protein GsiB
KPN_RS04660	Chromosome	yliC							1.14604	0.196659	0.45882							1.1327	0.179769	0.471649		967472	968392	921	glutathione ABC transporter permease GsiC
KPN_RS04665	Chromosome	yliD							1.04969	0.0699605	0.756201							1.11243	0.15371	0.550391		968394	969305	912	glutathione ABC transporter permease GsiD
KPN_RS04670	Chromosome	yliG						√	1.29973	0.378206	0.0144387							1.03807	0.0539067	0.820874		969710	971035	1326	ribosomal protein S12 methylthiotransferase RimO
KPN_RS04675	Chromosome	KPN_00867							0.601647	-0.73301	0.299441							0.541459	-0.885076	0.263536		971268	972509	1242	MFS transporter
KPN_RS04680	Chromosome	yliH						√	1.40026	0.485693	0.00912044						√	0.401939	-1.31495	0.0054194		972888	973271	384	biofilm formation regulatory protein BssR
KPN_RS04685	Chromosome	yliI							1.40284	0.488345	0.127029						√	1.87534	0.907155	0.00138488		973387	974496	1110	aldose dehydrogenase
KPN_RS04690	Chromosome	yliJ							1.03822	0.0541167	0.739651						√	1.98226	0.987146	0.00103435		974499	975125	627	glutathione S-transferase
KPN_RS04700	Chromosome	dacC							1.21059	0.275716	0.0627031						√	0.671481	-0.574581	0.0185617		977437	978639	1203	serine-type D-Ala-D-Ala carboxypeptidase
KPN_RS04705	Chromosome	deoR							1.18283	0.242241	0.108038						√	2.26432	1.17908	0.000232024		978678	979436	759	DNA-binding transcriptional repressor DeoR
KPN_RS04710	Chromosome	ybjG						√	2.29512	1.19857	4.36896e-06						√	2.77192	1.47088	0.000256361		979538	980131	594	undecaprenyl-diphosphatase
KPN_RS04715	Chromosome	cmr						√	1.57355	0.65402	0.00652732							0.978087	-0.0319651	0.933625		980459	981691	1233	multidrug transporter MdfA
KPN_RS04720	Chromosome	ybjI						√	3.47038	1.79509	8.02175e-07							0.970772	-0.0427955	0.859581		981729	982541	813	sugar phosphatase SupH
KPN_RS04725	Chromosome	ybjJ						√	2.51336	1.32962	1.44276e-05						√	1.79427	0.843394	0.00799313		982541	983743	1203	MFS transporter
KPN_RS04730	Chromosome	ybjK						√	2.01674	1.01202	0.000312991							1.43776	0.523825	0.0809547		983826	984389	564	DNA-binding transcriptional regulator
KPN_RS04735	Chromosome								1.47895	0.564571	0.323053							1.08724	0.120668	0.827608		984465	984575	111	hypothetical protein
KPN_RS04740	Chromosome	ybjL							1.20393	0.267753	0.0593238							1.02206	0.0314851	0.890242		984567	986252	1686	transporter
KPN_RS04745	Chromosome							√	0.771616	-0.374045	0.0450903						√	0.419164	-1.25441	0.0260687		986519	986902	384	membrane protein
KPN_RS04750	Chromosome	grxA						√	0.76289	-0.390452	0.0224218						√	1.87627	0.907865	0.0105743		986909	987172	264	glutaredoxin%2C GrxA family
KPN_RS04755	Chromosome	ybjC							1.24923	0.321039	0.141901							1.15509	0.208001	0.586711		987375	987662	288	membrane protein
KPN_RS04760	Chromosome	nfsA							0.796028	-0.329109	0.0827435							1.27522	0.350752	0.253784		987646	988368	723	NADPH-dependent oxidoreductase
KPN_RS04765	Chromosome	rimK							1.00955	0.0137133	0.930557							0.872925	-0.19607	0.490125		988483	989385	903	ribosomal protein S6 modification protein
KPN_RS04770	Chromosome	ybjN							1.19948	0.262404	0.122795							1.03435	0.048728	0.869849		989474	989953	480	YbjN domain-containing protein
KPN_RS04775	Chromosome	potF						√	1.52067	0.604709	0.0217197						√	0.398659	-1.32677	0.000103182		990302	991414	1113	spermidine/putrescine ABC transporter substrate-binding protein PotF
KPN_RS04780	Chromosome	potG							1.17608	0.233989	0.488155						√	0.52989	-0.916235	0.00858285		991578	992711	1134	ABC transporter ATP-binding protein
KPN_RS04785	Chromosome	potH							0.886536	-0.173748	0.580724							0.675496	-0.565981	0.13197		992722	993675	954	putrescine ABC transporter permease
KPN_RS04790	Chromosome	potI							1.03015	0.0428539	0.86278							1.27765	0.353498	0.391455		993672	994517	846	putrescine ABC transporter permease PotI
KPN_RS04795	Chromosome	ybjO							1.26403	0.338031	0.0818699							0.907189	-0.140525	0.734315		994575	995063	489	membrane protein
KPN_RS04800	Chromosome	ybjF						√	1.50784	0.592484	0.000897731						√	2.63226	1.3963	0.000878314		995105	996232	1128	23S rRNA (uracil(747)-C(5))-methyltransferase
KPN_RS04805	Chromosome	KPN_00891						√	1.29512	0.373087	0.0281513							1.18544	0.245422	0.360819		996311	997027	717	DNA-binding response regulator
KPN_RS04810	Chromosome	KPN_00892							1.2006	0.263761	0.206651							1.37046	0.454656	0.111969		997024	998496	1473	two-component sensor histidine kinase
KPN_RS04815	Chromosome	artJ							1.08343	0.1156	0.617358							0.531316	-0.912358	0.064412		998583	999314	732	arginine ABC transporter substrate-binding protein
KPN_RS04820	Chromosome	artM						√	1.29505	0.37301	0.0425461						√	0.438089	-1.1907	0.000344998		999498	1000166	669	arginine transporter permease subunit ArtM
KPN_RS04825	Chromosome	artQ							1.08964	0.123848	0.434014						√	0.369586	-1.43602	7.98228e-05		1000166	1000882	717	arginine transporter permease subunit ArtQ
KPN_RS04830	Chromosome	artI							0.909116	-0.137463	0.373389						√	0.371146	-1.42994	5.71318e-05		1000889	1001620	732	arginine ABC transporter substrate-binding protein
KPN_RS04835	Chromosome	artP							1.24198	0.31264	0.0868169						√	0.45674	-1.13056	0.000968355		1001641	1002369	729	arginine ABC transporter ATP-binding protein ArtP
KPN_RS04840	Chromosome	ybjP							1.24994	0.321856	0.0592173						√	0.501815	-0.994772	0.000596237		1002596	1003111	516	lipoprotein
KPN_RS04845	Chromosome	KPN_00899							1.0679	0.0947725	0.624212							0.757403	-0.400866	0.132023		1003988	1005127	1140	GGDEF domain-containing protein
KPN_RS04850	Chromosome	ybjR							1.05623	0.0789301	0.690635						√	0.56402	-0.826182	0.00489707		1005159	1005989	831	N-acetylmuramoyl-L-alanine amidase
KPN_RS04855	Chromosome	ybjS							0.997918	-0.00300748	0.98326						√	1.85584	0.892073	0.00223383		1005986	1006999	1014	hypothetical protein
KPN_RS04860	Chromosome	ybjT						√	1.31944	0.399927	0.0363405						√	1.94657	0.960932	0.00101612		1007087	1008529	1443	NAD(P)-dependent oxidoreductase
KPN_RS04865	Chromosome	ltaE							1.15543	0.208427	0.232685						√	1.93313	0.950937	0.00254315		1008540	1009541	1002	low-specificity L-threonine aldolase
KPN_RS04870	Chromosome	poxB							1.04208	0.0594721	0.72007							1.01431	0.0204966	0.923818		1009580	1011298	1719	pyruvate oxidase
KPN_RS04875	Chromosome	KPN_00905							0.731818	-0.450444	0.0703711							0.711316	-0.491437	0.204037		1011450	1011884	435	GntR family transcriptional regulator
KPN_RS04880	Chromosome	hcr							0.776053	-0.365774	0.265848							0.895653	-0.158989	0.696465		1012096	1013064	969	hybrid-cluster NAD(P)-dependent oxidoreductase
KPN_RS04885	Chromosome	hcp							0.697585	-0.519559	0.0955129						√	0.208038	-2.26508	0.00215053		1013075	1014727	1653	hydroxylamine reductase
KPN_RS04890	Chromosome	ybjE							0.897633	-0.155802	0.373332							0.582516	-0.77963	0.0828417		1014871	1015770	900	membrane protein
KPN_RS04895	Chromosome	aqpZ						√	0.442222	-1.17716	6.99907e-06						√	0.144591	-2.78995	1.61948e-05		1015886	1016581	696	aquaporin
KPN_RS04900	Chromosome	ybjD							0.915113	-0.127978	0.498003							0.729427	-0.455164	0.0597329		1017001	1018659	1659	ATP-dependent endonuclease
KPN_RS04905	Chromosome	macA						√	1.48537	0.570824	0.00287933						√	1.5753	0.655623	0.0115847		1018806	1019921	1116	macrolide transporter subunit MacA
KPN_RS04910	Chromosome	macB							1.08586	0.118834	0.409494						√	2.41852	1.27413	0.000121427		1019918	1021858	1941	macrolide ABC transporter permease/ATP-binding protein MacB
KPN_RS04915	Chromosome	cspD							1.165	0.220328	0.219721						√	0.196411	-2.34806	1.06863e-06		1021935	1022156	222	cold-shock protein
KPN_RS04920	Chromosome	clpS							0.837872	-0.255197	0.109358							1.10867	0.148827	0.506724		1022482	1022799	318	ATP-dependent Clp protease adaptor ClpS
KPN_RS04925	Chromosome	clpA							1.00188	0.00270307	0.982661							1.14197	0.191524	0.381955		1022830	1025109	2280	ATP-dependent Clp protease ATP-binding subunit ClpA
KPN_RS04930	Chromosome	infA						√	1.28031	0.356492	0.0213692							1.05489	0.0770878	0.749925		1025229	1025447	219	translation initiation factor IF-1
KPN_RS04935	Chromosome	aat							0.992987	-0.0101539	0.95263						√	1.50787	0.592515	0.0218947		1025801	1026502	702	leucyl/phenylalanyl-tRNA--protein transferase
KPN_RS04940	Chromosome	cydC							1.05275	0.0741642	0.630803						√	1.70621	0.770793	0.00834009		1026547	1028268	1722	cysteine/glutathione ABC transporter ATP-binding protein/permease CydC
KPN_RS04945	Chromosome	cydD						√	1.28253	0.35899	0.0290167						√	2.32257	1.21572	0.000434314		1028269	1030035	1767	thiol reductant ABC exporter subunit CydD
KPN_RS04950	Chromosome	trxB							0.957155	-0.0631749	0.70519							1.47321	0.558959	0.112109		1030150	1031118	969	thioredoxin-disulfide reductase
KPN_RS04955	Chromosome								0.550109	-0.862212	0.407882							2.86405	1.51806	0.153797		1031236	1031367	132	hypothetical protein
KPN_RS04960	Chromosome	lrp							0.960509	-0.0581292	0.689692						√	0.406329	-1.29928	0.0001027		1031651	1032145	495	leucine-responsive regulatory protein
KPN_RS04965	Chromosome	ftsK							1.093	0.1283	0.359228							0.979095	-0.0304795	0.895536		1032281	1036534	4254	DNA translocase FtsK
KPN_RS04970	Chromosome	lolA						√	1.37705	0.461578	0.00464933						√	2.94279	1.55718	2.06832e-05		1036657	1037268	612	outer membrane lipoprotein carrier protein LolA
KPN_RS04975	Chromosome	ycaJ							1.19477	0.256734	0.0724346						√	3.06135	1.61417	1.14057e-05		1037277	1038620	1344	recombinase RarA
KPN_RS04980	Chromosome	serS							0.97468	-0.0369993	0.785872						√	0.68163	-0.552939	0.0232045		1038711	1040003	1293	serine--tRNA ligase
KPN_RS04985	Chromosome	dmsA						√	0.797612	-0.326241	0.0380186						√	0.132061	-2.92072	2.10822e-06		1040204	1042642	2439	dimethylsulfoxide reductase subunit A
KPN_RS04990	Chromosome	dmsB						√	0.779093	-0.360132	0.0418119						√	0.108508	-3.20412	3.70993e-06		1042653	1043270	618	dimethylsulfoxide reductase%2C chain B
KPN_RS04995	Chromosome	dmsC						√	0.697798	-0.519118	0.00542465						√	0.0972293	-3.36247	2.83287e-05		1043272	1044135	864	dimethyl sulfoxide reductase
KPN_RS05000	Chromosome								0.743787	-0.427038	0.527441						√	0.102917	-3.28045	0.0215249		1044147	1044293	147	hypothetical protein
KPN_RS05005	Chromosome	ycaD							1.27798	0.353862	0.186853						√	0.497609	-1.00691	0.0175625		1044410	1045558	1149	MFS transporter
KPN_RS05010	Chromosome	pflA							1.04838	0.0681611	0.585894						√	0.684793	-0.54626	0.0236027		1045721	1046461	741	pyruvate formate lyase 1-activating protein
KPN_RS05015	Chromosome	pflB							1.02879	0.0409531	0.831897						√	0.220945	-2.17824	3.93839e-06		1046653	1048935	2283	formate acetyltransferase
KPN_RS05020	Chromosome	focA							1.17072	0.227396	0.107603						√	0.307036	-1.70352	0.000108926		1048987	1049844	858	formate transporter FocA
KPN_RS05025	Chromosome	ycaO						√	1.42602	0.511997	0.00341468							0.989758	-0.0148516	0.964708		1050230	1051990	1761	hypothetical protein
KPN_RS05030	Chromosome	ycaP							0.678132	-0.560363	0.149641						√	0.436666	-1.1954	0.00590129		1052106	1052798	693	DUF421 domain-containing protein
KPN_RS05035	Chromosome	serC							0.882221	-0.180788	0.178827						√	1.41011	0.495807	0.0474232		1052987	1054075	1089	3-phosphoserine/phosphohydroxythreonine aminotransferase
KPN_RS05040	Chromosome	aroA							0.980334	-0.0286551	0.858866						√	1.9951	0.996461	0.00136658		1054149	1055432	1284	3-phosphoshikimate 1-carboxyvinyltransferase
KPN_RS05045	Chromosome	cmk						√	1.23792	0.307913	0.0404733						√	2.0202	1.0145	0.00105799		1055607	1056290	684	cytidylate kinase
KPN_RS05050	Chromosome	rpsA							1.09726	0.133902	0.451222							0.797451	-0.326532	0.152725		1056424	1058097	1674	30S ribosomal protein S1
KPN_RS05055	Chromosome	himD							1.16164	0.216157	0.116877							1.32265	0.403436	0.0744486		1058249	1058536	288	integration host factor subunit beta
KPN_RS05060	Chromosome	ycaI							0.979997	-0.0291502	0.936053							1.59395	0.672605	0.120768		1058742	1061006	2265	ComEC family protein
KPN_RS05065	Chromosome	msbA						√	1.29191	0.369505	0.0111158						√	1.64049	0.714129	0.00752976		1061043	1062791	1749	lipid ABC transporter permease/ATP-binding protein
KPN_RS05070	Chromosome	lpxK							0.892272	-0.164444	0.23008							1.25533	0.328064	0.18482		1062788	1063768	981	tetraacyldisaccharide 4'-kinase
KPN_RS05075	Chromosome	ycaQ							1.02631	0.0374652	0.831801							1.17605	0.233943	0.326982		1063823	1065052	1230	hypothetical protein
KPN_RS05080	Chromosome	ycaR							0.851302	-0.232257	0.140516							1.41454	0.500328	0.0558068		1065116	1065298	183	hypothetical protein
KPN_RS05085	Chromosome	kdsB							0.961702	-0.0563386	0.67508							1.3989	0.484297	0.0522612		1065295	1066041	747	3-deoxy-manno-octulosonate cytidylyltransferase
KPN_RS05090	Chromosome	ycbJ						√	0.699376	-0.515861	0.0125326						√	0.397978	-1.32924	0.00426578		1066179	1067072	894	hypothetical protein
KPN_RS05095	Chromosome	ycbC							1.01285	0.0184178	0.928479							1.19052	0.251595	0.504979		1067049	1067828	780	membrane protein
KPN_RS05100	Chromosome	smtA						√	1.21546	0.281503	0.0490363							0.873277	-0.195488	0.459696		1067950	1068750	801	tRNA uridine 5-oxyacetic acid(34) methyltransferase CmoM
KPN_RS05105	Chromosome	mukF						√	1.27294	0.348163	0.0175071							0.854528	-0.226801	0.320925		1068747	1070069	1323	chromosome partition protein MukF
KPN_RS05110	Chromosome	mukE							1.07867	0.109259	0.48716						√	0.650683	-0.619973	0.0181969		1070050	1070754	705	condensin subunit E
KPN_RS05115	Chromosome	mukB							1.04575	0.0645444	0.662622						√	0.587142	-0.768219	0.00361662		1070754	1075202	4449	chromosome partition protein MukB
KPN_RS05120	Chromosome	ycbB							0.83736	-0.256079	0.0652852							1.30909	0.388562	0.0784981		1075403	1077193	1791	L%2CD-transpeptidase
KPN_RS05125	Chromosome	ycbK						√	1.57802	0.658119	0.00153772							1.02048	0.0292529	0.904844		1077496	1078047	552	hypothetical protein
KPN_RS05130	Chromosome	ycbL							1.05608	0.0787165	0.554022							1.03255	0.0462055	0.846622		1078061	1078708	648	MBL fold metallo-hydrolase
KPN_RS05135	Chromosome	aspC							1.10705	0.146724	0.298044							0.947563	-0.0777064	0.755829		1078777	1079967	1191	aromatic amino acid aminotransferase
KPN_RS05140	Chromosome	ompF						√	0.576271	-0.795181	0.0260725							0.997166	-0.00409401	0.991245		1080155	1081235	1081	hypothetical protein
KPN_RS05165	Chromosome	asnS							1.09825	0.135204	0.327297							0.830882	-0.267285	0.228733		1089989	1091389	1401	asparagine--tRNA ligase
KPN_RS05170	Chromosome	KPN_00962							1.37146	0.455712	0.0523111							1.05665	0.0794974	0.846448		1091565	1092026	462	DNA-binding protein
KPN_RS05175	Chromosome	KPN_00963							0.496128	-1.01122	0.0963376							1.02111	0.0301335	0.971459		1092398	1093549	1152	PLP-dependent lyase/thiolase
KPN_RS05180	Chromosome	KPN_00964							1.51039	0.594918	0.518884							1.58939	0.668473	0.446424		1093672	1094961	1290	septum formation initiator
KPN_RS05185	Chromosome	KPN_00965							1.59007	0.66909	0.0799299							1.62197	0.69775	0.0768508		1094986	1096224	1239
KPN_RS05190	Chromosome	KPN_00966							0.993872	-0.00886821	0.977108							1.18972	0.250617	0.447285		1096243	1097409	1167	amidohydrolase
KPN_RS05195	Chromosome	pncB						√	1.28061	0.356833	0.0149828						√	2.97233	1.57159	2.45789e-05		1097452	1098654	1203	nicotinate phosphoribosyltransferase
KPN_RS05205	Chromosome	pepN						√	1.60353	0.681248	0.0246237						√	4.0459	2.01646	3.3214e-06		1098981	1101596	2616	aminopeptidase N
KPN_RS05210	Chromosome	ssuB							0.662108	-0.594862	0.242059						√	1.68248	0.750586	0.0468086		1101801	1102574	774	aliphatic sulfonates ABC transporter ATP-binding protein
KPN_RS05215	Chromosome	ssuC							1.0899	0.124194	0.846367							1.63481	0.709125	0.193956		1102571	1103362	792	sulfonate ABC transporter
KPN_RS05220	Chromosome	ssuD							0.785245	-0.348785	0.594073						√	2.80348	1.48722	0.00275074		1103373	1104518	1146	alkanesulfonate monooxygenase
KPN_RS05225	Chromosome	ssuA							1.03995	0.0565166	0.960733						√	2.87528	1.5237	0.0325574		1104515	1105477	963	aliphatic sulfonate ABC transporter substrate-binding protein
KPN_RS05230	Chromosome	ssuE							0.354848	-1.49473	0.194283							2.97412	1.57246	0.0738189		1105470	1106045	576	NAD(P)H-dependent FMN reductase
KPN_RS05235	Chromosome	pyrD						√	1.48859	0.57395	0.000870106							0.69427	-0.526431	0.20285		1106295	1107305	1011	dihydroorotate dehydrogenase 2
KPN_RS05240	Chromosome	ycbW						√	0.751069	-0.412982	0.018583						√	0.144113	-2.79473	6.70384e-06		1107475	1108017	543	cell division protein ZapC
KPN_RS05245	Chromosome	ycbX							1.03794	0.0537166	0.709366						√	1.78736	0.837832	0.00892271		1108014	1109123	1110	hypothetical protein
KPN_RS05250	Chromosome	ycbY						√	1.26776	0.342281	0.0187084							1.11915	0.162405	0.466594		1109223	1111328	2106	ribosomal RNA large subunit methyltransferase K/L
KPN_RS05255	Chromosome	uup							1.13061	0.177096	0.217129							0.987501	-0.0181454	0.934624		1111341	1113248	1908	ABC transporter ATPase
KPN_RS05260	Chromosome	pqiA							1.06025	0.0844075	0.528794							0.978928	-0.0307249	0.895289		1113263	1114531	1269	paraquat-inducible protein A
KPN_RS05265	Chromosome	pqiB							1.03414	0.0484317	0.70271							0.893829	-0.161929	0.506962		1114521	1116158	1638	paraquat-inducible protein B
KPN_RS05270	Chromosome	ymbA							1.02983	0.0424077	0.76881						√	0.651432	-0.618313	0.0376732		1116158	1116721	564	hypothetical protein
KPN_RS05275	Chromosome	rmf						√	1.66401	0.734662	0.000210361						√	0.371834	-1.42727	0.00273541		1116975	1117142	168	ribosome modulation factor
KPN_RS05280	Chromosome	fabA							0.80397	-0.314787	0.0530966							1.16342	0.218368	0.304256		1117211	1117729	519	beta-hydroxydecanoyl-ACP dehydratase
KPN_RS05285	Chromosome	ycbZ						√	1.23412	0.303487	0.0405882						√	1.63223	0.706844	0.0131292		1117799	1119556	1758	Lon protease
KPN_RS05290	Chromosome	ycbG							0.981979	-0.026236	0.867598						√	1.48037	0.56596	0.0418642		1119742	1120194	453	macrodomain Ter protein
KPN_RS05295	Chromosome	ompA							0.91053	-0.135222	0.364032						√	0.485319	-1.043	0.000649636		1120326	1121396	1071	porin OmpA
KPN_RS05300	Chromosome	sulA							0.987486	-0.0181673	0.921049							0.914383	-0.129129	0.668906		1121749	1122258	510	cell division inhibitor SulA
KPN_RS05305	Chromosome	yccR							0.804261	-0.314264	0.390912						√	1.70424	0.769126	0.0323057		1122607	1123203	597	competence protein
KPN_RS05310	Chromosome	yccS							1.23103	0.299865	0.0571659						√	2.34061	1.22689	0.000195463		1123217	1125352	2136	membrane protein
KPN_RS05315	Chromosome	yccF							1.25975	0.333137	0.0938564						√	2.77975	1.47495	0.0003021		1125370	1125816	447	hypothetical protein
KPN_RS05320	Chromosome	helD							1.20266	0.266224	0.0611598						√	1.52957	0.613128	0.0173987		1125941	1127995	2055	DNA helicase IV
KPN_RS05325	Chromosome	mgsA							0.90511	-0.143835	0.341389						√	2.32212	1.21544	0.000142376		1128007	1128465	459	methylglyoxal synthase
KPN_RS05330	Chromosome	yccU							0.971645	-0.0414983	0.784711							0.810263	-0.303538	0.157424		1128620	1129033	414	CoA-binding protein
KPN_RS05335	Chromosome	KPN_00994						√	1.57975	0.659692	0.00437528						√	0.339865	-1.55697	3.00885e-05		1129653	1141523	11871	hypothetical protein
KPN_RS05340	Chromosome	KPN_00995							0.893221	-0.162911	0.766781						√	0.217391	-2.20163	0.000481309		1141691	1143127	1437	transporter
KPN_RS05345	Chromosome	KPN_00996							0.879954	-0.1845	0.598881						√	0.219697	-2.18642	0.000799253		1143124	1145271	2148	ATP-binding protein
KPN_RS05350	Chromosome	KPN_00997							0.734819	-0.444539	0.311826						√	0.416497	-1.26362	0.0151111		1145268	1146488	1221	HlyD family type I secretion periplasmic adaptor subunit
KPN_RS05355	Chromosome	KPN_00998							1.02696	0.0383849	0.854061						√	0.219643	-2.18677	1.50927e-06		1146542	1149676	3135	glycosyl transferase
KPN_RS05360	Chromosome	KPN_00999							0.785336	-0.348618	0.398268						√	0.378808	-1.40046	0.0205651		1149823	1150698	876	hypothetical protein
KPN_RS05365	Chromosome	yccV							0.927104	-0.109196	0.504671						√	3.53771	1.82282	0.000810112		1150741	1151058	318	heat-shock protein HspQ
KPN_RS05370	Chromosome	yccW							1.11269	0.154048	0.349119							0.857727	-0.22141	0.600337		1151118	1152320	1203	ribosomal RNA large subunit methyltransferase I
KPN_RS05375	Chromosome	KPN_01002							0.914813	-0.128451	0.70811						√	1.83305	0.874249	0.0375093		1152511	1153065	555	kinase inhibitor
KPN_RS05380	Chromosome	KPN_01003							1.28566	0.362514	0.0800903						√	2.65703	1.40981	0.000171743		1153083	1153871	789	AraC family transcriptional regulator
KPN_RS05385	Chromosome	yccX							0.942674	-0.0851694	0.761881						√	1.67285	0.742308	0.032744		1153920	1154201	282	acylphosphatase
KPN_RS05390	Chromosome	yccK						√	1.36644	0.450425	0.0236126						√	8.18457	3.03291	5.18157e-07		1154198	1154527	330	sulfurtransferase TusE
KPN_RS05395	Chromosome	yccA						√	2.37644	1.2488	4.23149e-06						√	7.38638	2.88487	8.08108e-08		1154616	1155275	660	BAX inhibitor protein
KPN_RS05400	Chromosome	KPN_01007							1.03378	0.0479266	0.83079						√	0.170476	-2.55236	4.41236e-07		1155545	1157197	1653	ABC transporter substrate-binding protein
KPN_RS05405	Chromosome	KPN_01008							1.1368	0.184984	0.693189							0.467052	-1.09834	0.062201		1157317	1157404	88	tRNA-Ser
KPN_RS05415	Chromosome								0.755788	-0.403947	0.576063							0.430434	-1.21614	0.0962045		1158764	1158952	189	hypothetical protein
KPN_RS05420	Chromosome	KPN_01011							0.679128	-0.558244	0.283307							0.838259	-0.254532	0.511199		1159122	1160087	966	ferredoxin--NADP(+) reductase
KPN_RS05425	Chromosome	KPN_01012							1.02841	0.0404092	0.946104							0.740197	-0.434019	0.366879		1160145	1161593	1449	NAD-dependent succinate-semialdehyde dehydrogenase
KPN_RS05430	Chromosome	KPN_01013							0.697585	-0.519559	0.549465							1.5055	0.590238	0.535653		1161612	1162736	1125	ring-hydroxylating oxygenase subunit alpha
KPN_RS05435	Chromosome	KPN_01014							1.2841	0.360762	0.797808							2.00782	1.00563	0.258485		1162773	1163756	984	BCCT family transporter
KPN_RS05440	Chromosome	KPN_01015							0.723845	-0.466247	0.798196							0.959208	-0.0600848	0.834137		1163891	1164976	1086	tartrate dehydrogenase
KPN_RS05445	Chromosome	KPN_01016							0.72379	-0.466357	0.0794054							0.676271	-0.564326	0.0843496		1165080	1166021	942	LysR family transcriptional regulator
KPN_RS05450	Chromosome	KPN_01017							1.12253	0.166759	0.85093							0.583213	-0.777906	0.355097		1166018	1167298	1281	oxidoreductase
KPN_RS05455	Chromosome	KPN_01018							1.38605	0.470979	0.552206							0.887057	-0.172901	0.810125		1167301	1168788	1488	aldehyde dehydrogenase PuuC
KPN_RS05460	Chromosome	KPN_01019							1.26862	0.343258	0.170589							1.31237	0.392172	0.359463		1169109	1169666	558	XRE family transcriptional regulator
KPN_RS05465	Chromosome	KPN_01020							0.950647	-0.0730188	0.840885						√	2.42401	1.2774	0.0149534		1169692	1170456	765	gamma-glutamyl-gamma-aminobutyrate hydrolase
KPN_RS05470	Chromosome	KPN_01021							1.41285	0.498604	0.0884923							1.56692	0.64793	0.119008		1170670	1172091	1422	gamma-glutamylputrescine synthetase
KPN_RS05475	Chromosome	KPN_01022							1.34253	0.424954	0.110261							1.05385	0.0756684	0.843397		1172445	1173836	1392	inner membrane transporter YeeF
KPN_RS05480	Chromosome	KPN_01023						√	2.23071	1.15751	5.44171e-05							1.76162	0.816899	0.383295		1173955	1174077	123	hypothetical protein
KPN_RS05485	Chromosome	KPN_01024							1.12902	0.175075	0.343768						√	1.70008	0.765599	0.0169576		1174334	1174555	222	hypothetical protein
KPN_RS05490	Chromosome	KPN_01025							0.766007	-0.38457	0.35539							1.04955	0.0697756	0.923604		1174576	1175364	789	SDR family oxidoreductase
KPN_RS05495	Chromosome	KPN_01026							0.892674	-0.163795	0.441566							1.3256	0.406651	0.254247		1175480	1175929	450	HxlR family transcriptional regulator
KPN_RS05500	Chromosome	agp						√	0.62969	-0.667287	0.0022923						√	0.606584	-0.72122	0.00690764		1176082	1177329	1248	bifunctional glucose-1-phosphatase/inositol phosphatase
KPN_RS05505	Chromosome	yccJ							1.00251	0.00361012	0.978434						√	0.37769	-1.40473	3.10178e-05		1177398	1177625	228	hypothetical protein
KPN_RS05510	Chromosome	wrbA							0.946292	-0.0796421	0.587646						√	0.334069	-1.58178	1.13382e-05		1177646	1178242	597	NAD(P)H dehydrogenase (quinone)
KPN_RS05520	Chromosome	KPN_01030						√	1.83824	0.878327	0.000426501							1.06041	0.0846235	0.8704		1178678	1178851	174	hypothetical protein
KPN_RS05525	Chromosome	KPN_01031							1.13828	0.186854	0.39501							1.42124	0.507153	0.348871		1179014	1179952	939	EamA family transporter
KPN_RS05530	Chromosome	ycdG							0.460266	-1.11946	0.089938							1.78956	0.839604	0.245476		1180359	1181681	1323	pyrimidine utilization transport protein G
KPN_RS05540	Chromosome	ycdI							0.763977	-0.388399	0.746976							4.33561	2.11624	0.105652		1182208	1182798	591	nitroreductase family protein
KPN_RS05545	Chromosome	ycdJ							2.47001	1.30452	0.279434							1.13096	0.177546	0.807194		1182795	1183598	804	pyrimidine utilization protein D
KPN_RS05550	Chromosome	ycdK							0.419273	-1.25404	0.290899							1.17528	0.233005	0.784125		1183595	1183987	393	aminoacrylate peracid reductase
KPN_RS05555	Chromosome	ycdL							0.248663	-2.00774	0.109451							0.601617	-0.733084	0.415273		1183980	1184690	711	peroxyureidoacrylate/ureidoacrylate amidohydrolase RutB
KPN_RS05560	Chromosome	ycdM							1.20692	0.271325	0.631374							1.06113	0.0856072	0.921766		1184690	1185781	1092	pyrimidine monooxygenase RutA
KPN_RS05565	Chromosome	ycdC						√	0.726908	-0.460156	0.0154274						√	0.60233	-0.731374	0.0123991		1186066	1186704	639	transcriptional regulator
KPN_RS05570	Chromosome	KPN_01040							1.0563	0.0790215	0.67058						√	1.64749	0.720267	0.0100534		1186701	1187096	396	hypothetical protein
KPN_RS05575	Chromosome	putA						√	1.51862	0.602765	0.0125541						√	0.32135	-1.63778	3.55712e-05		1187282	1191244	3963	trifunctional transcriptional regulator/proline dehydrogenase/L-glutamate gamma-semialdehyde dehydrogenase
KPN_RS05580	Chromosome	putP							1.2184	0.284989	0.111463						√	0.16421	-2.60638	3.90071e-07		1191666	1193174	1509	sodium:proline symporter
KPN_RS05585	Chromosome	betA						√	0.690015	-0.5353	0.0317737							1.14684	0.197666	0.555523		1193309	1193743	435	choline dehydrogenase
KPN_RS05590	Chromosome	nupC							0.964992	-0.0514115	0.79126						√	0.370029	-1.43429	0.0432768		1193775	1194959	1185	nucleoside transporter
KPN_RS05595	Chromosome	yijD							0.701439	-0.511611	0.396409						√	0.187679	-2.41366	0.000554112		1195230	1196060	831	iron permease
KPN_RS05600	Chromosome	ycdO							0.796431	-0.328379	0.275428						√	0.122788	-3.02576	1.10812e-05		1196112	1197239	1128	iron uptake system protein EfeO
KPN_RS05605	Chromosome	ycdB							0.691888	-0.531389	0.145953						√	0.170752	-2.55003	6.98752e-05		1197244	1198527	1284	peroxidase
KPN_RS05610	Chromosome	phoH							1.28804	0.365178	0.0666826						√	3.80937	1.92955	1.56716e-06		1199032	1199820	789	phosphate starvation protein PhoH
KPN_RS05615	Chromosome	KPN_01049							0.400702	-1.3194	0.268337							0.987154	-0.0186536	0.978931		1200640	1200727	88	tRNA-Ser
KPN_RS05620	Chromosome	KPN_01050							1.038	0.0538088	0.880975							0.75606	-0.403427	0.207651		1200873	1201550	678	nicotinamidase
KPN_RS05625	Chromosome								1.24276	0.313552	0.613652							1.04693	0.0661717	0.842575		1201569	1202429	861	quercetin 2%2C3-dioxygenase
KPN_RS05630	Chromosome								1.1751	0.232789	0.368224							1.60143	0.679357	0.0581019		1202544	1203449	906	LysR family transcriptional regulator
KPN_RS05635	Chromosome	KPN_01053							1.05963	0.0835634	0.731739							0.784974	-0.349283	0.3616		1203639	1204211	573	TetR family transcriptional regulator
KPN_RS05640	Chromosome	KPN_01054						√	5.81352	2.53941	7.15411e-07						√	6.99418	2.80615	0.000532226		1204306	1205169	864	arginase
KPN_RS05650	Chromosome	ycdW							0.889194	-0.169429	0.308244						√	1.70313	0.768192	0.0108314		1206054	1206992	939	glyoxylate/hydroxypyruvate reductase A
KPN_RS05655	Chromosome	ycdX							1.07398	0.102962	0.52027						√	1.62414	0.699673	0.0103062		1207081	1207818	738	phosphatase
KPN_RS05660	Chromosome	ycdY							0.9778	-0.0323885	0.807973						√	1.40797	0.493615	0.0369176		1207841	1208395	555	molecular chaperone
KPN_RS05665	Chromosome	ycdZ						√	0.317554	-1.65492	3.67551e-06						√	0.417474	-1.26024	0.00274691		1208499	1208981	483	hypothetical protein
KPN_RS05670	Chromosome	ymdB						√	0.526379	-0.925826	0.000221759						√	1.50964	0.594202	0.0244181		1209131	1209658	528	O-acetyl-ADP-ribose deacetylase
KPN_RS05675	Chromosome	KPN_01061							0.922929	-0.115708	0.453476							1.32778	0.409015	0.0912763		1209725	1210318	594	TetR family transcriptional regulator
KPN_RS05680	Chromosome	mdoC						√	1.46866	0.554497	0.00610444						√	1.84363	0.882548	0.00641504		1210353	1211513	1161	glucan biosynthesis protein
KPN_RS05685	Chromosome	mdoG						√	1.39597	0.481267	0.0112846						√	1.66532	0.735803	0.00490176		1211765	1213318	1554	glucan biosynthesis protein D
KPN_RS05690	Chromosome	mdoH							1.16262	0.217375	0.122085						√	1.65599	0.727698	0.00404176		1213311	1215839	2529	glucan biosynthesis protein H
KPN_RS05695	Chromosome	yceK							1.67993	0.748397	0.218328							2.38997	1.25699	0.111881		1215906	1216133	228	lipoprotein
KPN_RS05700	Chromosome	msyB							1.12657	0.171931	0.500608						√	0.499251	-1.00216	0.000455001		1216134	1216520	387	SecY/SecA suppressor protein
KPN_RS05705	Chromosome	yceE							1.65938	0.730643	0.0544747						√	2.5266	1.3372	0.00518655		1216612	1217838	1227	MFS transporter
KPN_RS05710	Chromosome	htrB							0.97478	-0.0368521	0.797045						√	2.70553	1.43591	9.61392e-05		1218010	1218930	921	lipid A biosynthesis lauroyl acyltransferase
KPN_RS05720	Chromosome	yceA						√	1.72797	0.789077	0.000538561							1.01996	0.028517	0.919535		1219136	1220200	1065	sulfurtransferase
KPN_RS05725	Chromosome	yceO							0.805317	-0.312371	0.524991							0.658212	-0.603376	0.254452		1220186	1220299	114	DUF2770 domain-containing protein
KPN_RS05730	Chromosome	solA							0.80291	-0.316689	0.053296							0.787625	-0.344419	0.162536		1220371	1221489	1119	N-methyltryptophan oxidase
KPN_RS05735	Chromosome	yceP						√	0.744453	-0.425747	0.024636						√	0.245889	-2.02392	6.82162e-07		1221615	1221869	255	biofilm formation regulatory protein BssS
KPN_RS05740	Chromosome	dinI							1.04644	0.0654935	0.743517							1.13143	0.17815	0.649184		1222172	1222423	252	DNA damage-inducible protein I
KPN_RS05745	Chromosome	pyrC						√	1.593	0.671745	0.00202063							0.58625	-0.770412	0.0707527		1222496	1223542	1047	dihydroorotase
KPN_RS05750	Chromosome	yceB						√	1.77245	0.825747	0.000449136							1.427	0.512988	0.0668816		1223668	1224228	561	lipoprotein
KPN_RS05755	Chromosome	yceL							0.706409	-0.501424	0.0983907						√	0.492598	-1.02152	0.0113289		1224342	1225550	1209	MFS transporter
KPN_RS05760	Chromosome	rimJ							0.873212	-0.195596	0.179024							0.754612	-0.406194	0.0773244		1225780	1226364	585	ribosomal protein S5 alanine N-acetyltransferase
KPN_RS05765	Chromosome	yceH							0.907236	-0.14045	0.405809						√	0.682144	-0.551852	0.0244691		1226374	1227027	654	hypothetical protein
KPN_RS05770	Chromosome	mviM							1.03227	0.0458237	0.820668						√	0.67454	-0.568025	0.020997		1227031	1227954	924	virulence factor MviM
KPN_RS05775	Chromosome	mviN						√	1.57218	0.652765	0.000903293							1.05451	0.0765717	0.81418		1228066	1229601	1536	lipid II flippase MurJ
KPN_RS05780	Chromosome	KPN_01081							1.07678	0.106727	0.581591						√	1.98508	0.989197	0.0040579		1229656	1230870	1215	MFS transporter
KPN_RS05785	Chromosome	KPN_01082							1.12665	0.172042	0.41167						√	2.17827	1.12319	0.00147245		1230980	1231915	936	LysR family transcriptional regulator
KPN_RS05790	Chromosome	rne							0.993046	-0.0100675	0.947287						√	0.352572	-1.50401	2.48221e-05		1231954	1235187	3234	ribonuclease E
KPN_RS05795	Chromosome	rluC						√	1.26739	0.341864	0.0319788							0.874887	-0.192831	0.485358		1235845	1236840	996	23S rRNA pseudouridine(955/2504/2580) synthase
KPN_RS05800	Chromosome	maf							0.871204	-0.198917	0.247275						√	2.23941	1.16312	0.00083255		1236878	1237462	585	septum formation inhibitor Maf
KPN_RS05805	Chromosome	yceD							1.16753	0.223463	0.122568							1.3421	0.424488	0.079932		1237604	1238125	522	hypothetical protein
KPN_RS05810	Chromosome	rpmF							0.859472	-0.218478	0.174874							1.35799	0.441476	0.0736078		1238142	1238315	174	50S ribosomal protein L32
KPN_RS05815	Chromosome	plsX							0.929545	-0.105403	0.444134							1.13677	0.184934	0.404683		1238456	1239616	1161	phosphate acyltransferase
KPN_RS05820	Chromosome	fabH							1.2016	0.264953	0.0519164						√	1.82302	0.86633	0.00201626		1239670	1240623	954	3-oxoacyl-ACP synthase III
KPN_RS05825	Chromosome	fabD							0.980934	-0.0277721	0.842555						√	1.47203	0.557807	0.0225696		1240639	1241568	930	malonyl CoA-acyl carrier protein transacylase
KPN_RS05830	Chromosome	fabG							0.933268	-0.0996371	0.46839							0.845839	-0.241545	0.271521		1241581	1242315	735	beta-ketoacyl-ACP reductase
KPN_RS05835	Chromosome	acpP							0.952833	-0.0697041	0.632673							1.12459	0.169395	0.438754		1242526	1242762	237	acyl carrier protein
KPN_RS05840	Chromosome	fabF							1.03169	0.0450139	0.747822							0.976897	-0.0337215	0.903299		1242852	1244093	1242	beta-ketoacyl-[acyl-carrier-protein] synthase II
KPN_RS05845	Chromosome	pabC							0.992777	-0.0104583	0.946522						√	1.94143	0.957118	0.0144473		1244219	1245028	810	aminodeoxychorismate lyase
KPN_RS05850	Chromosome	yceG						√	1.2821	0.358503	0.0470999							1.40165	0.487129	0.0578832		1245030	1246052	1023	cell division protein YceG
KPN_RS05855	Chromosome	tmk							1.17224	0.229272	0.13746							0.971719	-0.0413892	0.859402		1246042	1246683	642	thymidylate kinase
KPN_RS05860	Chromosome	holB							1.05364	0.0753789	0.623816							1.09045	0.124919	0.630391		1246680	1247684	1005	DNA polymerase III subunit delta'
KPN_RS05865	Chromosome	ycfH							1.05768	0.080908	0.583978						√	0.554659	-0.850326	0.0130218		1247695	1248489	795	metal-dependent hydrolase
KPN_RS05870	Chromosome	ptsG						√	0.620954	-0.687441	0.000386562						√	0.552669	-0.855512	0.00234294		1248786	1250219	1434	PTS glucose transporter subunit IIBC
KPN_RS05875	Chromosome	ycfF						√	0.730853	-0.452347	0.0102766						√	0.503073	-0.991162	0.00170054		1250481	1250837	357	histidine triad nucleotide-binding protein
KPN_RS05880	Chromosome	ycfL							0.816248	-0.292921	0.0600663						√	0.520276	-0.94265	0.00329921		1250842	1251216	375	membrane protein
KPN_RS05885	Chromosome	ycfM							0.839636	-0.252164	0.111239						√	0.528549	-0.919891	0.00177335		1251229	1251876	648	penicillin-binding protein activator LpoB
KPN_RS05890	Chromosome	ycfN							1.05612	0.0787748	0.654511						√	0.670835	-0.575969	0.0411967		1251857	1252684	828	thiamine kinase
KPN_RS05895	Chromosome	nagZ							1.15849	0.212243	0.142467						√	0.593456	-0.752786	0.00483547		1252696	1253718	1023	beta-N-acetylhexosaminidase
KPN_RS05900	Chromosome	ycfP							0.868107	-0.204055	0.140169						√	0.338944	-1.56088	2.85114e-05		1253754	1254296	543	hypothetical protein
KPN_RS05905	Chromosome	ndh							1.05573	0.0782444	0.546998						√	0.61242	-0.707407	0.0266319		1254541	1255845	1305	NADH dehydrogenase
KPN_RS05910	Chromosome	ycfJ						√	9.41112	3.23437	6.91268e-10						√	2.15362	1.10676	0.000224868		1256040	1256579	540	hypothetical protein
KPN_RS05915	Chromosome	KPN_01108							0.973361	-0.0389533	0.892693						√	0.179636	-2.47685	0.000128691		1256637	1258826	2190	ligand-gated channel protein
KPN_RS05925	Chromosome	ycfQ							0.906137	-0.142199	0.423631						√	2.84378	1.50781	3.57994e-05		1259070	1259705	636	TetR family transcriptional regulator
KPN_RS05935	Chromosome	ycfR						√	3.88461	1.95777	4.40307e-06						√	3.0599	1.61348	0.000865121		1259955	1260212	258	multiple stress resistance protein BhsA
KPN_RS05940	Chromosome	ycfS						√	2.85302	1.51249	2.57452e-06						√	14.9322	3.90035	2.805e-09		1260341	1261300	960	peptidoglycan-binding protein LysM
KPN_RS05945	Chromosome	mfd							0.911623	-0.133491	0.300617						√	2.03006	1.02152	0.000528427		1261464	1264910	3447	transcription-repair coupling factor
KPN_RS05955	Chromosome	ycfU							1.11964	0.163029	0.261736						√	3.54383	1.82531	1.93196e-05		1265215	1266414	1200	transporter
KPN_RS05960	Chromosome	ycfV							1.09092	0.125549	0.442036						√	5.26047	2.39519	1.46045e-05		1266407	1267108	702	lipoprotein ABC transporter ATP-binding protein LolD
KPN_RS05965	Chromosome	ycfW							1.02287	0.0326168	0.805226						√	2.85724	1.51462	1.95548e-05		1267108	1268352	1245	lipoprotein transporter subunit LolE
KPN_RS05970	Chromosome	ycfX							1.00303	0.00436619	0.974824						√	1.84265	0.881783	0.00291369		1268401	1269312	912	N-acetylglucosamine kinase
KPN_RS05975	Chromosome	cobB							0.941298	-0.0872765	0.570109						√	1.95644	0.968233	0.0027373		1269327	1270142	816	NAD-dependent deacylase
KPN_RS05980	Chromosome	KPN_01118							1.21391	0.279656	0.24995							1.28978	0.367122	0.442473		1270248	1270592	345	hypothetical protein
KPN_RS05985	Chromosome	KPN_01119							0.985704	-0.0207739	0.882385							1.05229	0.0735285	0.744121		1270617	1271579	963	transcriptional regulator
KPN_RS05990	Chromosome	KPN_01120						√	0.665683	-0.587092	0.0255225							0.974784	-0.0368458	0.917629		1271615	1272409	795	triose-phosphate isomerase
KPN_RS05995	Chromosome	KPN_01121							0.900699	-0.150883	0.601037						√	0.490675	-1.02716	0.035566		1272652	1273659	1008	4-hydroxythreonine-4-phosphate dehydrogenase
KPN_RS06000	Chromosome	KPN_01122							0.687945	-0.539634	0.151866						√	0.530834	-0.913668	0.03805		1273695	1275413	1719	PTS sugar transporter subunit IIBC
KPN_RS06020	Chromosome	talA							1.16134	0.215785	0.730871							0.546708	-0.871157	0.110557		1277419	1278369	951	transaldolase
KPN_RS06025	Chromosome	tktA							0.567265	-0.817906	0.225732							0.981212	-0.0273631	0.968654		1278389	1280395	2007	transketolase
KPN_RS06030	Chromosome	KPN_01128							1.19669	0.259053	0.333973						√	0.576916	-0.793568	0.016974		1280633	1282261	1629	long-chain-fatty-acid--CoA ligase
KPN_RS06035	Chromosome							√	1.51725	0.601462	0.0249441							0.824962	-0.2776	0.317018		1282258	1283982	1725	aldehyde dehydrogenase
KPN_RS06040	Chromosome	potD							0.823155	-0.280763	0.0502122						√	0.658902	-0.601864	0.025673		1284029	1285075	1047	spermidine/putrescine ABC transporter substrate-binding protein
KPN_RS06045	Chromosome	potC							0.936089	-0.0952817	0.575347							0.902895	-0.14737	0.709636		1285072	1285857	786	spermidine/putrescine ABC transporter permease PotC
KPN_RS06050	Chromosome	potB							1.20009	0.263137	0.122167							1.29671	0.374859	0.270368		1285854	1286711	858	spermidine/putrescine ABC transporter permease PotB
KPN_RS06055	Chromosome	potA							1.07696	0.106962	0.414951							1.17934	0.237978	0.420332		1286695	1287831	1137	putrescine/spermidine ABC transporter ATP-binding protein
KPN_RS06060	Chromosome	pepT						√	0.696407	-0.521997	0.00139888						√	0.209838	-2.25265	2.53883e-05		1288090	1289322	1233	peptidase T
KPN_RS06065	Chromosome	ycfD							1.09387	0.129445	0.324329						√	1.65106	0.723391	0.00489611		1289462	1290583	1122	50S ribosomal protein L16 arginine hydroxylase
KPN_RS06070	Chromosome	phoQ						√	1.39407	0.479305	0.00390183						√	4.67549	2.22512	7.46682e-07		1290669	1292135	1467	sensor protein PhoQ
KPN_RS06075	Chromosome	phoP						√	1.29185	0.369437	0.0122869						√	4.36806	2.12699	1.59513e-06		1292135	1292806	672	two-component system response regulator PhoP
KPN_RS06080	Chromosome	KPN_01137							1.45865	0.544629	0.32376						√	1.88124	0.911681	0.0192831		1293090	1293896	807	AraC family transcriptional regulator
KPN_RS06085	Chromosome	KPN_01138							1.50253	0.58739	0.151141						√	3.72296	1.89645	0.00343321		1293980	1294342	363	cupin
KPN_RS06090	Chromosome	purB						√	1.41345	0.499218	0.00592196							1.00096	0.00138593	0.994837		1294397	1295767	1371	adenylosuccinate lyase
KPN_RS06095	Chromosome	ycfC							1.07627	0.106045	0.420929						√	1.40969	0.495375	0.0424055		1295771	1296412	642	lysogenization protein HflD
KPN_RS06100	Chromosome	trmU							1.07234	0.100759	0.421956							1.33814	0.420229	0.0733033		1296467	1297573	1107	tRNA 2-thiouridine(34) synthase MnmA
KPN_RS06105	Chromosome	ymfB							1.07964	0.110556	0.605899							0.960445	-0.0582249	0.848771		1297630	1298088	459	NUDIX hydrolase
KPN_RS06110	Chromosome	ymfC							0.936534	-0.0945974	0.631464						√	1.51531	0.599609	0.033117		1298105	1298755	651	23S rRNA pseudouridine synthase E
KPN_RS06115	Chromosome	icdA							0.992264	-0.0112036	0.928538							1.16656	0.222255	0.359074		1298996	1300246	1251	isocitrate dehydrogenase (NADP(+))
KPN_RS06120	Chromosome	KPN_01145							0.663428	-0.591989	0.0889136						√	0.621857	-0.685346	0.0282012		1300519	1301232	714	transcriptional regulator
KPN_RS06125	Chromosome	KPN_01146							0.996332	-0.00530131	0.994729						√	9.76383	3.28745	0.0206167		1301229	1301621	393	amino acid-binding protein
KPN_RS06135	Chromosome								0.873327	-0.195406	0.701444						√	3.51611	1.81398	0.0215006		1302057	1302233	177	hypothetical protein
KPN_RS06140	Chromosome								0.976277	-0.0346379	0.877731						√	3.42796	1.77735	5.27612e-05		1302375	1302602	228	hypothetical protein
KPN_RS06145	Chromosome	KPN_01148							1.1241	0.168765	0.819277						√	0.416473	-1.2637	0.037731		1302715	1303908	1194	glutathione-dependent formaldehyde dehydrogenase
KPN_RS06155	Chromosome	yciG						√	2.077	1.0545	0.00662953						√	0.204781	-2.28785	1.02881e-05		1304530	1304715	186	hypothetical protein
KPN_RS06160	Chromosome	yciF							1.45176	0.537805	0.433607						√	0.11974	-3.06203	1.23279e-06		1304806	1305300	495	YciE/YciF family protein
KPN_RS06165	Chromosome	yciE							0.99964	-0.00051966	0.998911						√	0.162074	-2.62528	3.49522e-06		1305327	1305833	507	YciE/YciF family protein
KPN_RS06170	Chromosome	KPN_01152							1.03309	0.0469662	0.861077						√	0.487045	-1.03787	0.00707348		1305850	1306737	888	Mn-containing catalase
KPN_RS06175	Chromosome	KPN_01153							1.00321	0.00461665	0.990788						√	0.603912	-0.72759	0.0231967		1306793	1308199	1407	cytochrome ubiquinol oxidase subunit I
KPN_RS06180	Chromosome	KPN_01154							0.612946	-0.706169	0.073154						√	0.584238	-0.775373	0.0201812		1308196	1309206	1011	ubiquinol oxidase subunit II%2C cyanide insensitive
KPN_RS06185	Chromosome	KPN_01155							0.366703	-1.44732	0.185579							1.48087	0.56644	0.554784		1309322	1309519	198	hypothetical protein
KPN_RS06190	Chromosome	KPN_01157							0.799617	-0.322619	0.123595						√	0.568619	-0.814465	0.0240993		1310086	1310718	633	DNA-binding protein
KPN_RS06195	Chromosome	KPN_01158							0.880468	-0.183657	0.766412							0.367409	-1.44454	0.206919		1310758	1310928	171	hypothetical protein
KPN_RS06200	Chromosome	KPN_01159						√	0.635245	-0.654615	0.000468863							1.08643	0.119593	0.754767		1311326	1312012	687	cyclic diguanylate phosphodiesterase
KPN_RS06210	Chromosome	KPN_01161							0.959443	-0.0597312	0.873787							1.31101	0.390678	0.319223		1312323	1313831	1509	3%2C4-dihydroxybenzoate decarboxylase
KPN_RS06215	Chromosome	KPN_01162							0.987682	-0.0178809	0.949486							0.911121	-0.134286	0.745318		1313952	1314842	891	LysR family transcriptional regulator
KPN_RS06220	Chromosome	KPN_01163							1.19079	0.251916	0.2763							0.899785	-0.152348	0.561626		1314849	1316633	1785	hypothetical protein
KPN_RS06225	Chromosome	KPN_01164							0.761803	-0.392509	0.0829328						√	0.611821	-0.708819	0.00731922		1316707	1317915	1209	phosphodiesterase
KPN_RS06230	Chromosome	KPN_01165							0.981944	-0.0262874	0.933589						√	1.94961	0.963183	0.0376553		1318218	1319261	1044	L-asparaginase
KPN_RS06245	Chromosome	KPN_01167						√	1.76352	0.818459	0.00405247						√	1.97058	0.978619	0.00455031		1319923	1320837	915	lipid A biosynthesis palmitoleoyl acyltransferase
KPN_RS06250	Chromosome	yeaS						√	1.3704	0.454598	0.0113761						√	2.70472	1.43548	7.01276e-05		1320927	1321565	639	leucine efflux protein
KPN_RS06255	Chromosome	KPN_01169							1.07604	0.105738	0.564936							1.22371	0.291256	0.277145		1321696	1321959	264	hypothetical protein
KPN_RS06260	Chromosome							√	1.50937	0.593942	0.0362655							1.44343	0.529505	0.0766095		1322019	1322144	126	hypothetical protein
KPN_RS06265	Chromosome	KPN_01171							0.907498	-0.140034	0.551523							1.00305	0.00439342	0.991767		1322336	1322437	102	hypothetical protein
KPN_RS06270	Chromosome	yeaP							1.05615	0.0788122	0.626692							1.11513	0.157208	0.484607		1322495	1323508	1014	GGDEF domain-containing protein
KPN_RS06275	Chromosome	yoaF							0.817945	-0.289924	0.168337						√	1.6518	0.724043	0.00921533		1323809	1324048	240	hypothetical protein
KPN_RS06280	Chromosome	yeaO							1.30667	0.385898	0.0678847						√	0.603534	-0.728493	0.00670235		1324038	1324394	357	MarR family transcriptional regulator
KPN_RS06285	Chromosome	yhjR							1.07605	0.105747	0.716615							0.79997	-0.321982	0.228512		1324381	1324890	510	hypothetical protein
KPN_RS06290	Chromosome								0.848442	-0.237112	0.135822							0.784113	-0.350867	0.300863		1325036	1325728	693	hypothetical protein
KPN_RS06295	Chromosome	yeaN							0.831051	-0.26699	0.275748							2.96753	1.56926	0.174171		1325760	1326944	1185	MFS transporter
KPN_RS06300	Chromosome	yeaM							1.05805	0.081408	0.732434						√	2.28043	1.18931	0.00268765		1327046	1327837	792	AraC family transcriptional regulator
KPN_RS06305	Chromosome	yeaL							0.918439	-0.122744	0.732323							0.64687	-0.628453	0.37445		1327821	1328267	447	DUF441 family protein
KPN_RS06310	Chromosome	yeaK						√	0.666156	-0.586067	0.0164464							1.05013	0.0705612	0.827939		1328385	1328885	501	hypothetical protein
KPN_RS06315	Chromosome	KPN_01180							1.08259	0.11449	0.780338							0.868137	-0.204006	0.682837		1329129	1330268	1140	glycosyl transferase
KPN_RS06320	Chromosome	KPN_01181							0.907799	-0.139555	0.395171							0.56301	-0.828768	0.0597787		1330439	1330681	243	DNA-damage-inducible protein I
KPN_RS06325	Chromosome	KPN_01182							0.7801	-0.358268	0.627401							0.515006	-0.95734	0.407968		1331299	1332783	1485	group II intron reverse transcriptase/maturase
KPN_RS06330	Chromosome	KPN_01183							1.10041	0.138036	0.678251							0.806936	-0.309474	0.516057		1332862	1333281	420	DNA polymerase V
KPN_RS06335	Chromosome	KPN_01184							0.785323	-0.348641	0.316971							0.695429	-0.524025	0.223032		1333284	1334549	1266	DNA polymerase V subunit UmuC
KPN_RS06340	Chromosome	KPN_01185							1.01886	0.0269616	0.940121							0.762284	-0.391599	0.232236		1334556	1335461	906	LysR family transcriptional regulator
KPN_RS06345	Chromosome	KPN_01186							0.515379	-0.956294	0.055133							0.936104	-0.0952589	0.800391		1335628	1336377	750	oxidoreductase
KPN_RS06355	Chromosome	KPN_01188							0.851082	-0.232631	0.225748							1.11646	0.158934	0.588172		1337767	1338647	881	LysR family transcriptional regulator
KPN_RS06365	Chromosome	KPN_01189							0.941313	-0.0872541	0.804807							0.989299	-0.0155212	0.969859		1338905	1339216	312	hypothetical protein
KPN_RS06370	Chromosome	KPN_01190							1.89894	0.925194	0.0522813						√	2.10099	1.07107	0.0128344		1339338	1339820	483	glutathione peroxidase
KPN_RS06375	Chromosome	KPN_01191							1.38935	0.474414	0.0691975						√	1.53986	0.622796	0.0223638		1339979	1340542	564	hypothetical protein
KPN_RS06380	Chromosome	yeaH							1.01875	0.0267939	0.941834						√	0.512413	-0.964622	0.00243348		1340588	1341871	1284	hypothetical protein
KPN_RS06385	Chromosome	yeaG						√	1.34636	0.429059	0.026177						√	0.470049	-1.08912	0.000265236		1341957	1343891	1935	serine protein kinase PrkA
KPN_RS06390	Chromosome	mipA							0.971494	-0.0417224	0.762196							1.07632	0.106113	0.633789		1344308	1345054	747	MltA-interacting protein MipA
KPN_RS06395	Chromosome	yeaE							1.01395	0.0199813	0.896641							1.16021	0.214388	0.381773		1345146	1346000	855	aldo/keto reductase
KPN_RS06400	Chromosome	yeaD							0.918504	-0.122642	0.342679							0.80699	-0.309377	0.174537		1346057	1346941	885	D-hexose-6-phosphate mutarotase
KPN_RS06405	Chromosome	gapA							0.941947	-0.0862821	0.576916							1.05436	0.0763635	0.765563		1347016	1348011	996	aldehyde dehydrogenase
KPN_RS06410	Chromosome	yeaA							1.28564	0.362481	0.0846994						√	2.3084	1.20689	0.000120849		1348350	1348763	414	peptide-methionine (R)-S-oxide reductase
KPN_RS06415	Chromosome	yeaC							0.933972	-0.0985495	0.626812						√	2.45052	1.29309	9.05898e-05		1348807	1349085	279	hypothetical protein
KPN_RS06420	Chromosome	KPN_01200							0.872845	-0.196202	0.318425						√	0.404379	-1.30622	0.0022913		1349180	1349524	345	HNH endonuclease
KPN_RS06425	Chromosome	KPN_01201							0.7124	-0.489241	0.187415						√	0.261216	-1.93668	1.2771e-05		1349685	1350938	1254	chitinase
KPN_RS06430	Chromosome	pncA							1.07199	0.100287	0.576567							1.25523	0.327951	0.167289		1351109	1351750	642	nicotinamidase/pyrazinamidase
KPN_RS06435	Chromosome	ansA							1.12446	0.169227	0.271767						√	1.7224	0.784424	0.0104494		1351760	1352779	1020	L-asparaginase 1
KPN_RS06440	Chromosome	sppA							1.20672	0.27109	0.0602188						√	1.56998	0.65075	0.0124369		1352918	1354771	1854	signal peptide peptidase SppA
KPN_RS06445	Chromosome	ydjA							1.13371	0.18105	0.275724						√	1.50597	0.590689	0.0221389		1354937	1355488	552	NAD(P)H nitroreductase
KPN_RS06450	Chromosome	phoC							0.768837	-0.379251	0.0554634						√	0.287392	-1.79891	1.37344e-05		1356224	1356970	747	acid phosphatase
KPN_RS06455	Chromosome	selD						√	1.25211	0.324363	0.031624						√	1.40849	0.494152	0.0315793		1357196	1358239	1044	selenide%2Cwater dikinase SelD
KPN_RS06460	Chromosome	topB						√	1.48531	0.570761	0.00228064						√	1.62395	0.699503	0.00652777		1358244	1360190	1947	DNA topoisomerase III
KPN_RS06465	Chromosome	KPN_01209						√	1.29644	0.374555	0.0360179						√	0.375072	-1.41476	2.26703e-05		1360370	1361350	981	NAD(P)H quinone oxidoreductase
KPN_RS06470	Chromosome	gdhA						√	1.47608	0.561771	0.00295958						√	2.81372	1.49248	3.17465e-05		1361394	1362737	1344	glutamate dehydrogenase
KPN_RS06480	Chromosome	nudG							0.63886	-0.646427	0.122027							1.45108	0.537128	0.254791		1362920	1363330	411	pyrimidine (deoxy)nucleoside triphosphate pyrophosphohydrolase
KPN_RS06485	Chromosome	ynjF						√	0.70373	-0.506906	0.0376876							0.564928	-0.82386	0.0651198		1363417	1364040	624	membrane protein
KPN_RS06490	Chromosome	ynjE						√	0.75916	-0.397525	0.0119629						√	0.391081	-1.35446	0.00414932		1364092	1365399	1308	sulfurtransferase
KPN_RS06495	Chromosome	ynjD							0.833697	-0.262405	0.242522							1.02493	0.0355301	0.923251		1365493	1366125	633	sulfate ABC transporter ATP-binding protein
KPN_RS06500	Chromosome	ynjC						√	0.636764	-0.65117	0.00691089							2.07566	1.05357	0.0904127		1366125	1367660	1536	thiamine ABC transporter permease
KPN_RS06505	Chromosome	ynjB							0.751969	-0.411254	0.0892639							1.07843	0.108927	0.823829		1367633	1368811	1179	ABC transporter substrate-binding protein
KPN_RS06510	Chromosome	ynjA							0.780518	-0.357496	0.35621							0.561939	-0.831515	0.261413		1368814	1369374	561	carboxymuconolactone decarboxylase family protein
KPN_RS06515	Chromosome	ydjZ						√	0.467113	-1.09816	0.00534665							0.472523	-1.08154	0.275602		1369371	1370081	711	TVP38/TMEM64 family protein
KPN_RS06520	Chromosome	ydjX						√	0.54968	-0.863335	0.00483528							2.22692	1.15505	0.315922		1370068	1370724	657	TVP38/TMEM64 family protein
KPN_RS06525	Chromosome	xthA							1.05472	0.0768599	0.57445							1.30702	0.386284	0.148772		1370938	1371744	807	exodeoxyribonuclease III
KPN_RS06530	Chromosome	argD						√	1.79943	0.847539	0.0397556						√	1.62451	0.700007	0.023785		1372183	1373403	1221	aspartate aminotransferase family protein
KPN_RS06535	Chromosome	astA							1.50042	0.585366	0.141281						√	1.72474	0.78638	0.0186654		1373400	1374434	1035	arginine N-succinyltransferase
KPN_RS06540	Chromosome	astD							1.11549	0.157679	0.66721						√	1.74846	0.806083	0.0318652		1374431	1375909	1479	N-succinylglutamate 5-semialdehyde dehydrogenase
KPN_RS06545	Chromosome	astB							1.85721	0.893136	0.0553356							1.56267	0.644009	0.0778533		1375906	1377231	1326	succinylarginine dihydrolase
KPN_RS06550	Chromosome	astE							0.513618	-0.961232	0.257661							1.58702	0.666324	0.149145		1377241	1378206	966	succinylglutamate desuccinylase
KPN_RS06555	Chromosome								0.667878	-0.582343	0.222694							0.54847	-0.866516	0.378736		1378198	1378347	150	hypothetical protein
KPN_RS06560	Chromosome	spy						√	7.12563	2.83302	5.15199e-10						√	20.1683	4.33402	9.38742e-10		1378553	1379035	483	ATP-independent periplasmic protein-refolding chaperone
KPN_RS06565	Chromosome	ydjQ							0.93092	-0.103271	0.663325							1.31324	0.393127	0.157532		1379123	1379986	864	nucleotide excision repair endonuclease
KPN_RS06570	Chromosome	nadE							0.881242	-0.182389	0.164106						√	1.42188	0.507797	0.0394025		1380087	1380914	828	NAD(+) synthetase
KPN_RS06575	Chromosome	osmE							0.830745	-0.267522	0.104659						√	0.258821	-1.94998	1.45529e-06		1381197	1381535	339	transcriptional regulator
KPN_RS06580	Chromosome	celA							0.775195	-0.367369	0.185233						√	0.467477	-1.09703	0.00539876		1381814	1382134	321	PTS sugar transporter subunit IIB
KPN_RS06590	Chromosome	celB							0.661625	-0.595914	0.374943						√	0.122591	-3.02808	0.00156604		1382282	1383640	1359	PTS N%2CN'-diacetylchitobiose transporter subunit IIC
KPN_RS06595	Chromosome	celC							1.31148	0.391198	0.57034							0.362432	-1.46422	0.0753778		1383694	1384041	348	PTS N'-diacetylchitobiose transporter subunit IIA
KPN_RS06600	Chromosome	celD							1.06353	0.0888603	0.630242							1.38757	0.472556	0.106427		1384054	1384893	840	transcriptional regulator ChbR
KPN_RS06605	Chromosome	celF							0.916022	-0.126547	0.643877							0.956256	-0.0645313	0.854155		1385004	1386350	1347	6-phospho-beta-glucosidase
KPN_RS06610	Chromosome	ydjC							1.24103	0.311535	0.328671							1.72996	0.790738	0.0883384		1386363	1387121	759	chitooligosaccharide deacetylase
KPN_RS06615	Chromosome	katE						√	1.62874	0.703755	0.0133144						√	0.301705	-1.72879	1.32097e-05		1387179	1389437	2259	catalase HPII
KPN_RS06620	Chromosome								0.907648	-0.139795	0.439745							1.20796	0.272576	0.39082		1389643	1389882	240	cell division modulator
KPN_RS06625	Chromosome	ydjN							0.767058	-0.382592	0.0796942							0.88872	-0.170198	0.66506		1389941	1391332	1392	L-cystine transporter tcyP
KPN_RS06630	Chromosome	ydjM							1.14334	0.19325	0.397945							1.07942	0.110255	0.813319		1391468	1392058	591	membrane protein
KPN_RS06635	Chromosome	kduD							0.967401	-0.0478145	0.814046							0.708454	-0.497254	0.138321		1392150	1392911	762	2-deoxy-D-gluconate 3-dehydrogenase
KPN_RS06640	Chromosome	yniC							0.919979	-0.120328	0.383283							1.03255	0.0462167	0.842273		1393061	1393729	669	2-deoxyglucose-6-phosphatase
KPN_RS06645	Chromosome	yniB							0.987249	-0.0185147	0.92414							0.880167	-0.18415	0.523264		1393918	1394454	537	yfeABCD regulator yfeE
KPN_RS06650	Chromosome	yciA							0.817589	-0.290552	0.132022							1.25142	0.323565	0.183461		1394484	1394882	399	acyl-CoA thioesterase
KPN_RS06655	Chromosome	iroN							1.26847	0.34309	0.643783							0.723752	-0.466433	0.483561		1394982	1397165	2184	outer membrane receptor FepA
KPN_RS06660	Chromosome	ispZ						√	1.48547	0.570915	0.00131443						√	3.10354	1.63392	3.28874e-05		1397437	1397976	540	intracellular septation protein A
KPN_RS06665	Chromosome	yciC							1.18778	0.248268	0.0865633						√	4.06463	2.02312	1.12153e-06		1398031	1398774	744	hypothetical protein
KPN_RS06670	Chromosome	ykgJ							0.88368	-0.178404	0.325404						√	4.42231	2.1448	4.48088e-06		1398800	1399213	414	zinc/iron-chelating domain-containing protein
KPN_RS06675	Chromosome	yciD						√	0.607697	-0.718577	0.000318727						√	0.0380551	-4.71576	1.47612e-08		1399483	1400121	639	outer membrane protein OmpW
KPN_RS06680	Chromosome	ybiX							1.11457	0.156493	0.814296							0.478784	-1.06255	0.160157		1400206	1400883	678	PKHD-type hydroxylase
KPN_RS06685	Chromosome	ybiL							0.439255	-1.18687	0.196817						√	0.383202	-1.38382	0.0101548		1400932	1403217	2286	catecholate siderophore receptor Fiu
KPN_RS06690	Chromosome								1.6287	0.703725	0.210904						√	2.69041	1.42783	0.0101542		1403526	1404232	707	3-oxoacyl-ACP reductase
KPN_RS06695	Chromosome								0.706723	-0.500784	0.407381							1.05869	0.0822818	0.89567		1404351	1404623	273	hypothetical protein
KPN_RS06700	Chromosome	KPN_01251							0.695529	-0.523817	0.162077							1.61011	0.687156	0.147288		1404659	1405606	948	alcohol dehydrogenase
KPN_RS06705	Chromosome	KPN_01252							1.17008	0.22661	0.468035							1.24775	0.319332	0.387423		1405681	1406163	483	transcriptional regulator
KPN_RS06710	Chromosome	trpA							0.793416	-0.333851	0.221073						√	0.0875532	-3.5137	4.08466e-05		1406167	1406976	810	tryptophan synthase subunit alpha
KPN_RS06715	Chromosome	trpB							1.02037	0.0290961	0.8967						√	0.0908714	-3.46003	3.65565e-05		1406976	1408169	1194	tryptophan synthase subunit beta
KPN_RS06720	Chromosome	trpC							0.937945	-0.0924251	0.61965						√	0.0965553	-3.3725	1.47303e-05		1408179	1409537	1359	bifunctional indole-3-glycerol phosphate synthase/phosphoribosylanthranilate isomerase
KPN_RS06725	Chromosome	trpD						√	0.700859	-0.512804	0.026346						√	0.0203953	-5.61562	1.19044e-05		1409541	1411136	1596	bifunctional glutamine amidotransferase/anthranilate phosphoribosyltransferase
KPN_RS06730	Chromosome	trpE							0.757893	-0.399933	0.134252						√	0.0231546	-5.43256	1.01986e-05		1411136	1412698	1563	anthranilate synthase component I
KPN_RS06735	Chromosome	yciV							1.1774	0.235601	0.135782							1.11262	0.153957	0.521512		1412987	1413850	864	phosphatase
KPN_RS06740	Chromosome	yciO							1.18051	0.239412	0.0924391							0.843003	-0.246391	0.250677		1413867	1414487	621	hypothetical protein
KPN_RS06745	Chromosome								0.792264	-0.335946	0.701004							1.32624	0.407339	0.553038		1414509	1415417	909	DMT transporter permease
KPN_RS06750	Chromosome	KPN_01260							0.835193	-0.259818	0.509296						√	0.499733	-1.00077	0.00760814		1415529	1416425	897	LysR family transcriptional regulator
KPN_RS06755	Chromosome								0.624744	-0.678663	0.464334							0.664795	-0.589018	0.359032		1416478	1416714	237	hypothetical protein
KPN_RS06760	Chromosome	KPN_01261							1.032	0.0454445	0.938289							1.28307	0.3596	0.777722		1416955	1417377	423	hypothetical protein
KPN_RS06765	Chromosome	KPN_01262							0.965183	-0.0511253	0.848028							0.654619	-0.611273	0.139617		1417358	1418734	1377	hypothetical protein
KPN_RS06770	Chromosome	KPN_01263							1.05836	0.0818334	0.836614							0.484685	-1.04488	0.106422		1418734	1419240	507	hypothetical protein
KPN_RS06775	Chromosome	yciL						√	1.31585	0.395997	0.0147204						√	0.546124	-0.8727	0.00175177		1419724	1420626	903	23S rRNA pseudouridylate synthase B
KPN_RS06780	Chromosome	btuR							1.21673	0.283004	0.0637158						√	1.96207	0.97238	0.00120905		1420687	1421277	591	cob(I)alamin adenolsyltransferase/cobinamide ATP-dependent adenolsyltransferase
KPN_RS06785	Chromosome	yciK						√	1.37735	0.461899	0.00527948						√	2.47738	1.30881	6.96562e-05		1421274	1422035	762	NAD(P)-dependent oxidoreductase
KPN_RS06790	Chromosome								1.02186	0.0312003	0.967573							0.716832	-0.480294	0.640257		1422030	1422245	216	hypothetical protein
KPN_RS06795	Chromosome	sohB						√	1.36409	0.447941	0.0131413						√	2.00526	1.00379	0.00115451		1422290	1423336	1047	protease SohB
KPN_RS06800	Chromosome	yciN							0.884301	-0.177391	0.189924						√	1.96171	0.972113	0.00135761		1423384	1423635	252	hypothetical protein
KPN_RS06805	Chromosome								1.04122	0.0582725	0.727034							0.634065	-0.657298	0.172413		1423766	1423942	177	hypothetical protein
KPN_RS06810	Chromosome	topA							0.91977	-0.120654	0.365421							1.16772	0.223691	0.331295		1424042	1426639	2598	DNA topoisomerase I
KPN_RS06815	Chromosome	cysB							0.880513	-0.183584	0.242256						√	2.04617	1.03292	0.000717847		1426985	1427959	975	LysR family transcriptional regulator CysB
KPN_RS06820	Chromosome							√	0.463799	-1.10843	0.000479382						√	0.271107	-1.88306	1.19368e-05		1428205	1428372	168	hypothetical protein
KPN_RS06830	Chromosome	acnA						√	1.43372	0.519762	0.00302131						√	0.35906	-1.4777	2.69218e-05		1428761	1431433	2673	aconitate hydratase 1
KPN_RS06835	Chromosome	ribA						√	1.22057	0.287557	0.0479235						√	1.95195	0.964918	0.00103239		1431480	1432082	603	GTP cyclohydrolase II
KPN_RS06840	Chromosome	pgpB							0.953308	-0.0689861	0.683588							1.09056	0.125065	0.564869		1432246	1433013	768	phosphatidylglycerophosphatase B
KPN_RS06845	Chromosome	yciS							0.94494	-0.0817053	0.583181							1.33698	0.41898	0.192184		1433149	1433457	309	membrane protein
KPN_RS06850	Chromosome	yciM							1.06312	0.0883035	0.556332							1.30541	0.384498	0.0988841		1433464	1434633	1170	lipopolysaccharide assembly protein LapB
KPN_RS06855	Chromosome	pyrF							1.10312	0.141588	0.357754							1.5313	0.614757	0.0574776		1434825	1435562	738	orotidine 5'-phosphate decarboxylase
KPN_RS06860	Chromosome	yciH							1.13289	0.180002	0.292915							1.44697	0.533036	0.131499		1435562	1435888	327	translation initiation factor
KPN_RS06865	Chromosome							√	13.2333	3.7261	2.57683e-11						√	0.681911	-0.552344	0.022764		1436020	1436238	219	lipoprotein
KPN_RS06875	Chromosome	yciT							0.978754	-0.0309825	0.820251						√	2.00266	1.00192	0.0107809		1436514	1437263	750	DeoR family transcriptional regulator
KPN_RS06880	Chromosome	KPN_01281							0.915838	-0.126835	0.592567						√	4.75329	2.24893	0.000574504		1437335	1437514	180	hypothetical protein
KPN_RS06885	Chromosome	rnb						√	1.33016	0.411602	0.0128919						√	3.29471	1.72015	3.24063e-05		1437673	1439607	1935	exoribonuclease 2
KPN_RS06890	Chromosome	yciW							2.62833	1.39415	0.0980934							2.49163	1.31709	0.0707664		1439689	1440846	1158	hypothetical protein
KPN_RS06900	Chromosome	fabI							1.18489	0.244752	0.198023						√	1.68114	0.749442	0.00456878		1441037	1441825	789	enoyl-[acyl-carrier-protein] reductase
KPN_RS06905	Chromosome	KPN_01285							1.34556	0.428211	0.385869							2.92361	1.54775	0.0782113		1442024	1442566	543	hypothetical protein
KPN_RS06910	Chromosome	KPN_01286							1.28367	0.360269	0.529802							0.756973	-0.401686	0.398086		1442814	1444193	1380	cytosine permease
KPN_RS06915	Chromosome	sapF							0.835482	-0.25932	0.113446							0.865697	-0.208065	0.377821		1444238	1445047	810	ABC transporter ATP-binding protein
KPN_RS06920	Chromosome	sapD							0.953317	-0.0689715	0.65784							1.11174	0.152814	0.496645		1445049	1446041	993	ABC transporter ATP-binding protein
KPN_RS06925	Chromosome	sapC							0.849533	-0.235258	0.184384							1.06327	0.0885123	0.71725		1446041	1446931	891	antimicrobial peptide ABC transporter permease SapC
KPN_RS06930	Chromosome	sapB							1.10752	0.147335	0.40121							1.40624	0.491847	0.0583061		1446918	1447883	966	antimicrobial peptide ABC transporter permease SapB
KPN_RS06935	Chromosome	sapA							1.04511	0.0636515	0.666012							1.13594	0.183884	0.416393		1447880	1449523	1644	peptide ABC transporter substrate-binding protein SapA
KPN_RS06940	Chromosome								0.870763	-0.199648	0.572907						√	3.2211	1.68755	0.00287023		1449857	1450762	906	NAD-dependent dehydratase
KPN_RS06945	Chromosome	KPN_01292							0.869897	-0.201083	0.477615						√	0.597608	-0.742728	0.0125313		1450873	1451715	843	transcriptional regulator
KPN_RS06950	Chromosome	KPN_01293							1.01559	0.0223189	0.909138						√	1.83635	0.876843	0.00753487		1451682	1454003	2322	AraC family transcriptional regulator
KPN_RS06955	Chromosome	KPN_01294							1.59649	0.674905	0.5272							0.784865	-0.349484	0.607257		1454175	1455344	1170	amidohydrolase
KPN_RS06960	Chromosome	KPN_01295							1.35453	0.437795	0.374318							1.5691	0.649933	0.224427		1455370	1456761	1392	MFS transporter
KPN_RS06965	Chromosome	pspF							0.764417	-0.387569	0.0807196						√	1.72822	0.789287	0.0326014		1456752	1457726	975	phage shock protein operon transcriptional activator
KPN_RS06970	Chromosome	pspA						√	3.81716	1.9325	1.07917e-07						√	10.105	3.337	2.89565e-08		1457894	1458562	669	phage shock protein PspA
KPN_RS06975	Chromosome	pspB						√	4.20512	2.07215	1.63068e-07						√	7.37418	2.88248	7.68427e-08		1458618	1458842	225	phage shock protein B
KPN_RS06980	Chromosome	pspC						√	4.54389	2.18393	9.69314e-08						√	6.29842	2.65499	9.28366e-08		1458842	1459201	360	DNA-binding transcriptional activator PspC
KPN_RS06985	Chromosome	pspD						√	3.41908	1.77361	4.16645e-05						√	6.68754	2.74148	2.18341e-07		1459230	1459448	219	phage shock protein D
KPN_RS06990	Chromosome	ycjX						√	1.92786	0.947002	6.36215e-05						√	3.50534	1.80955	2.18672e-06		1459551	1460948	1398	hypothetical protein
KPN_RS06995	Chromosome	ycjF							1.19477	0.256731	0.114077						√	2.73162	1.44976	2.15237e-05		1460945	1462006	1062	hypothetical protein
KPN_RS07000	Chromosome	KPN_01303							0.77822	-0.361749	0.149509							0.816214	-0.292981	0.332546		1462096	1462950	855	LysR family transcriptional regulator
KPN_RS07005	Chromosome	KPN_01304							0.912519	-0.132073	0.73975							1.60484	0.68243	0.140701		1463109	1464422	1314	6-phospho-beta-glucosidase
KPN_RS07010	Chromosome	tyrR							0.933847	-0.0987414	0.476004							0.787749	-0.344191	0.144091		1464595	1466136	1542	TyrR family transcriptional regulator
KPN_RS07015	Chromosome	KPN_01306							1.10388	0.142583	0.521443							0.951894	-0.0711269	0.811725		1466238	1467290	1053	AbrB family transcriptional regulator
KPN_RS07020	Chromosome								1.1037	0.142345	0.395687						√	1.94954	0.963137	0.0006396		1467361	1467863	503	lipid hydroperoxide peroxidase
KPN_RS07025	Chromosome	ycjG							1.00766	0.011011	0.950098						√	0.578603	-0.789354	0.0090418		1467966	1468931	966	dipeptide epimerase
KPN_RS07030	Chromosome	ycjI							0.998102	-0.00274124	0.98913							0.88643	-0.173922	0.490562		1468928	1469635	708	murein peptide amidase A
KPN_RS07035	Chromosome								1.27855	0.354513	0.655819							2.19234	1.13247	0.384665		1469708	1469824	117	hypothetical protein
KPN_RS07040	Chromosome	mppA							0.925286	-0.112029	0.392861						√	0.615062	-0.701197	0.00615874		1469821	1471437	1617	peptide ABC transporter substrate-binding protein
KPN_RS07045	Chromosome	KPN_01311							0.701282	-0.511934	0.219308							0.815158	-0.294849	0.27988		1471605	1471991	387	glyoxalase/bleomycin resistance/dioxygenase family protein
KPN_RS07050	Chromosome	KPN_01312							0.831425	-0.266343	0.224708							0.751682	-0.411805	0.42229		1472222	1473055	834	hypothetical protein
KPN_RS07055	Chromosome	KPN_01313							0.785951	-0.347489	0.159854							1.10637	0.145831	0.690339		1473180	1474064	885	LysR family transcriptional regulator
KPN_RS07060	Chromosome								0.904255	-0.145198	0.791453							1.92717	0.946481	0.14879		1474237	1475373	1137	alpha/beta hydrolase
KPN_RS07065	Chromosome	KPN_01314							0.758954	-0.397916	0.62599							0.885146	-0.176013	0.79245		1475446	1476648	1203	MFS transporter
KPN_RS07070	Chromosome	KPN_01315							1.0877	0.121283	0.697617							0.618666	-0.692768	0.0588254		1476727	1477596	870	aldo/keto reductase
KPN_RS07080	Chromosome	KPN_01317						√	0.413191	-1.27512	0.0258037							0.608524	-0.716615	0.14704		1477764	1478072	309	ATP-binding protein
KPN_RS07085	Chromosome	KPN_01318							1.01388	0.0198929	0.955785							1.33968	0.42189	0.188692		1478632	1479546	915	LysR family transcriptional regulator
KPN_RS07090	Chromosome	KPN_01319							0.594688	-0.749794	0.141913							0.735076	-0.444034	0.278192		1479689	1480423	735	3-oxoacyl-ACP reductase
KPN_RS07095	Chromosome	KPN_01320							0.932828	-0.100317	0.680362						√	0.482382	-1.05175	0.00175201		1480640	1482172	1533	phosphohydrolase
KPN_RS07100	Chromosome	KPN_01321							0.840846	-0.250086	0.595019						√	0.467234	-1.09778	0.000280136		1482371	1482937	567	protease
KPN_RS07110	Chromosome	KPN_01322							0.924238	-0.113664	0.869391						√	0.14191	-2.81695	0.0363981		1483578	1484069	492	type VI secretion system-associated protein
KPN_RS07115	Chromosome	KPN_01323							0.627014	-0.67343	0.142467						√	0.371727	-1.42768	0.0257322		1484112	1485656	1545	hypothetical protein
KPN_RS07120	Chromosome	KPN_01324							0.727503	-0.458975	0.423821						√	0.241689	-2.04877	0.0112117		1485669	1487009	1341	type VI secretion system-associated protein
KPN_RS07130	Chromosome	KPN_01326							0.643073	-0.636946	0.378688							1.51321	0.597615	0.703889		1487692	1489398	1707	membrane protein
KPN_RS07135	Chromosome	KPN_01327						√	0.442937	-1.17483	0.00464274						√	0.121822	-3.03716	0.00208072		1489403	1489894	492	type VI secretion system effector
KPN_RS07140	Chromosome	KPN_01328							0.669264	-0.579352	0.214283						√	0.355797	-1.49087	0.0172479		1490159	1492813	2655	ClpV1 family T6SS ATPase
KPN_RS07145	Chromosome	KPN_01329							0.853519	-0.228504	0.665097							1.11764	0.160452	0.851408		1492806	1495325	2520	type IV secretion protein Rhs
KPN_RS07150	Chromosome	KPN_01330							1.5871	0.666396	0.225649							0.670173	-0.577394	0.592242		1495318	1496529	1212	hypothetical protein
KPN_RS07155	Chromosome	KPN_01334							0.817898	-0.290006	0.444229							1.16088	0.215218	0.77384		1497730	1499490	1761	membrane protein
KPN_RS07165	Chromosome	KPN_01336							1.58479	0.664296	0.342455							0.328663	-1.60532	0.177666		1499734	1500501	768	hypothetical protein
KPN_RS07170	Chromosome								1.40983	0.495516	0.509277							0.902415	-0.148137	0.878105		1501395	1501652	258	Hin recombinase
KPN_RS07180	Chromosome	KPN_01341							1.21023	0.275282	0.583098							1.98293	0.987633	0.215083		1503939	1505147	1209	hypothetical protein
KPN_RS07185	Chromosome	KPN_01342							0.712312	-0.489419	0.0835804							1.0166	0.0237571	0.936924		1505255	1508599	3345	type VI secretion protein VasK
KPN_RS07190	Chromosome	KPN_01343							0.865665	-0.208119	0.513726						√	0.557109	-0.843969	0.0497022		1508599	1510197	1599	type VI secretion-associated protein
KPN_RS07195	Chromosome	KPN_01344						√	0.495202	-1.01391	0.0443682							0.532866	-0.908154	0.195947		1510228	1511283	1056	hypothetical protein
KPN_RS07205	Chromosome	KPN_01346							3.12068	1.64186	0.0833419							0.83616	-0.258149	0.86068		1511844	1512767	924	IS5 family transposase
KPN_RS07210	Chromosome	KPN_01347							0.947721	-0.0774664	0.827224							1.12927	0.175388	0.704799		1512893	1514647	1755	type VI secretion protein ImpG
KPN_RS07215	Chromosome								1.30808	0.387449	0.555064							1.1585	0.212254	0.805129		1514611	1515696	1086	type VI secretion protein
KPN_RS07220	Chromosome								1.1232	0.167618	0.803437							1.30337	0.382244	0.70147		1515674	1516216	543	type VI secretion system-associated lipoprotein
KPN_RS07235	Chromosome	KPN_01350						√	0.692162	-0.530819	0.00625294							0.965707	-0.0503427	0.88151		1516905	1517618	714	oxidoreductase
KPN_RS07240	Chromosome	KPN_01351							0.738957	-0.436438	0.0970175							1.24252	0.31327	0.430903		1517692	1518285	594	TetR family transcriptional regulator
KPN_RS07245	Chromosome	yghA							0.559649	-0.837406	0.252121							0.805934	-0.311266	0.535139		1518290	1519045	756	3-oxoacyl-ACP reductase
KPN_RS07250	Chromosome	yqhC							0.930747	-0.103539	0.728523						√	0.675943	-0.565026	0.039614		1519204	1520082	879	AraC family transcriptional regulator
KPN_RS07255	Chromosome								3.20981	1.68249	0.163879							0.889513	-0.168913	0.820891		1520133	1520339	207	hypothetical protein
KPN_RS07260	Chromosome	KPN_01354							0.780915	-0.356762	0.555563							0.789908	-0.340244	0.532557		1520365	1521294	930	2'-hydroxyisoflavone reductase
KPN_RS07265	Chromosome	yhjC							0.92146	-0.118006	0.682572							1.33556	0.417446	0.321353		1521433	1522338	906	LysR family transcriptional regulator
KPN_RS07270	Chromosome	KPN_01356							0.779685	-0.359036	0.165992							1.46282	0.548751	0.173922		1522358	1523281	924	LysR family transcriptional regulator
KPN_RS07275	Chromosome	KPN_01357							0.96273	-0.054797	0.92444							1.2324	0.301475	0.417613		1523372	1524238	867	MBL fold metallo-hydrolase
KPN_RS07280	Chromosome	KPN_01358							0.611115	-0.710484	0.075789							1.03247	0.0460964	0.903532		1524231	1525142	912	hypothetical protein
KPN_RS07285	Chromosome	KPN_01359							0.882328	-0.180613	0.553568							1.13445	0.181999	0.672089		1525199	1525747	549	TetR family transcriptional regulator
KPN_RS07290	Chromosome	KPN_01360							1.22651	0.294559	0.242508						√	3.54684	1.82653	0.00563757		1525836	1526870	1035	NADPH:quinone reductase
KPN_RS07295	Chromosome	KPN_01361							0.65407	-0.612483	0.399206							0.869752	-0.201324	0.815253		1526915	1528090	1176	diaminopimelate aminotransferase
KPN_RS07300	Chromosome	KPN_01362							0.699484	-0.515638	0.38932							0.397236	-1.33193	0.0792147		1528311	1529117	807	methionine-binding protein
KPN_RS07305	Chromosome	KPN_01363							0.680831	-0.554631	0.252484						√	0.421992	-1.24471	0.0236992		1529126	1530139	1014	methionine ABC transporter ATP-binding protein
KPN_RS07310	Chromosome	KPN_01364							0.802266	-0.317847	0.647729						√	0.225561	-2.14841	0.0451591		1530132	1530800	669	ABC transporter permease
KPN_RS07315	Chromosome	KPN_01365							1.08192	0.113599	0.758167							0.865165	-0.208953	0.810318		1530829	1532028	1200	aromatic amino acid aminotransferase
KPN_RS07320	Chromosome	KPN_01366							0.590333	-0.760398	0.208618							0.81306	-0.298566	0.773452		1532067	1532681	615	membrane protein
KPN_RS07325	Chromosome	KPN_01367							0.999477	-0.000754606	0.997844							1.68748	0.754871	0.0891928		1532933	1533412	480	AsnC family transcriptional regulator
KPN_RS07330	Chromosome	KPN_01368							0.89786	-0.155437	0.79909							0.889677	-0.168646	0.826806		1533747	1535126	1380	aromatic amino acid transporter AroP
KPN_RS07335	Chromosome	KPN_01369							0.813895	-0.297085	0.173027						√	0.393271	-1.34641	0.00714223		1535377	1536123	747	hypothetical protein
KPN_RS07340	Chromosome	KPN_01370							0.806005	-0.31114	0.0826803							0.909024	-0.13761	0.519944		1536236	1536430	195	hypothetical protein
KPN_RS07345	Chromosome	KPN_01371						√	0.817676	-0.290398	0.0487409							1.29347	0.371246	0.119447		1536667	1537785	1119	oxidoreductase
KPN_RS07350	Chromosome	KPN_01372							0.780635	-0.357279	0.0580845							1.12757	0.173221	0.636455		1537748	1538491	744	DeoR family transcriptional regulator
KPN_RS07355	Chromosome	ydaN							0.912014	-0.132872	0.430716							1.15999	0.214118	0.395485		1538771	1539754	984	zinc transporter ZntB
KPN_RS07360	Chromosome	dbpA							1.12667	0.172068	0.339808						√	0.56708	-0.818377	0.00976547		1540280	1541653	1374	ATP-dependent RNA helicase
KPN_RS07365	Chromosome	ydaO							1.03303	0.0468881	0.739996							0.849439	-0.235418	0.363017		1541699	1542634	936	tRNA 2-thiocytidine(32) synthetase TtcA
KPN_RS07370	Chromosome	KPN_01376							0.66273	-0.593508	0.167805						√	0.371278	-1.42943	0.0116197		1542683	1543921	1239	integrase
KPN_RS07385	Chromosome	KPN_01379							0.954559	-0.0670939	0.932007							0.751095	-0.412933	0.709339		1544446	1544754	309	hypothetical protein
KPN_RS07390	Chromosome	KPN_01380							1.7498	0.807194	0.183159							1.37332	0.457669	0.43911		1544751	1545362	612	hypothetical protein
KPN_RS07395	Chromosome								0.937019	-0.09385	0.920269							0.515077	-0.957139	0.192668		1545355	1545707	353	hypothetical protein
KPN_RS07400	Chromosome	KPN_01382							0.990084	-0.0143772	0.965986						√	0.423961	-1.238	0.00878951		1545742	1546743	1002	enterohemolysin
KPN_RS07405	Chromosome	KPN_01383							1.12606	0.171286	0.466399						√	0.485503	-1.04245	0.00735068		1546756	1549872	3117	exodeoxyribonuclease
KPN_RS07410	Chromosome								0.77045	-0.376227	0.341273						√	0.355186	-1.49335	0.0320775		1550010	1550165	156	DNA breaking-rejoining protein
KPN_RS07415	Chromosome								0.897553	-0.155931	0.709965							0.511958	-0.965902	0.179501		1550178	1550366	189	DUF1482 domain-containing protein
KPN_RS07420	Chromosome	KPN_01385							0.856754	-0.223046	0.481927							0.58526	-0.772851	0.100054		1550662	1550970	309	hypothetical protein
KPN_RS07430	Chromosome	KPN_01387							0.844261	-0.244238	0.149773						√	0.0964219	-3.3745	3.43429e-07		1551714	1552598	885	serine dehydrogenasease
KPN_RS07435	Chromosome								0.858378	-0.220315	0.199427						√	0.581489	-0.782176	0.00579305		1552773	1553240	468	transcriptional regulator
KPN_RS07440	Chromosome								1.73232	0.792708	0.160274							0.694694	-0.52555	0.729891		1553254	1553472	219	Rha family transcriptional regulator
KPN_RS07445	Chromosome	KPN_01388							0.839528	-0.25235	0.488844						√	0.351666	-1.50772	0.0393748		1553475	1554011	537	hypothetical protein
KPN_RS07450	Chromosome	KPN_01389							0.718238	-0.477467	0.072472						√	0.513739	-0.960892	0.0458201		1554141	1554935	795	hypothetical protein
KPN_RS07455	Chromosome	KPN_01390							1.09395	0.12954	0.605543						√	0.507583	-0.978285	0.0447686		1555001	1555840	840	hypothetical protein
KPN_RS07460	Chromosome	KPN_01391							0.95323	-0.069103	0.822741							0.634246	-0.656885	0.181324		1555843	1556592	750	DNA replication protein DnaC
KPN_RS07465	Chromosome								1.14791	0.199013	0.666344							0.995222	-0.00691044	0.992393		1556600	1556968	369	hypothetical protein
KPN_RS07470	Chromosome	KPN_01392							0.540178	-0.888493	0.174064							0.924107	-0.113868	0.871386		1556965	1557165	201	hypothetical protein
KPN_RS07475	Chromosome	KPN_01393							1.14186	0.191384	0.754845							1.37647	0.46097	0.536513		1557162	1557413	252	hypothetical protein
KPN_RS07480	Chromosome	KPN_01394							0.711767	-0.490523	0.42122							0.499268	-1.00211	0.180874		1557422	1557679	258	hypothetical protein
KPN_RS07485	Chromosome	KPN_01395							0.934157	-0.0982635	0.718543							0.700511	-0.51352	0.160469		1557676	1559535	1860	DNA methyltransferase
KPN_RS07490	Chromosome	KPN_01396						√	1.83108	0.872698	0.00911459							0.956636	-0.0639574	0.845472		1559689	1560132	444	N-acetyltransferase
KPN_RS07495	Chromosome	KPN_01398							0.671933	-0.573612	0.0880896							1.02784	0.0396156	0.954357		1560612	1560845	234	hypothetical protein
KPN_RS07500	Chromosome	KPN_01399							0.685384	-0.545016	0.300083							0.170309	-2.55377	0.168902		1560881	1561477	597	hypothetical protein
KPN_RS07510	Chromosome								0.621411	-0.68638	0.411372							0.46554	-1.10302	0.543168		1561686	1561982	297	phage protein
KPN_RS07515	Chromosome	KPN_01400							0.645421	-0.631687	0.331186						√	0.133559	-2.90445	0.0407556		1561979	1562323	345	hypothetical protein
KPN_RS07520	Chromosome	KPN_01401							1.41805	0.503912	0.179685							0.566665	-0.819433	0.216585		1562454	1563251	798	molecular chaperone
KPN_RS07525	Chromosome	KPN_01402							0.787189	-0.345219	0.25161						√	3.11276	1.6382	0.0103578		1563626	1564012	387	hypothetical protein
KPN_RS07530	Chromosome	KPN_01403							0.564099	-0.825979	0.264938							0.427415	-1.22629	0.357378		1564704	1565099	396	membrane protein
KPN_RS07540	Chromosome	KPN_01405							0.933441	-0.0993691	0.856348							0.233321	-2.09961	0.144315		1565367	1565993	627	endolysin
KPN_RS07545	Chromosome	KPN_01407							0.884609	-0.176889	0.582121							0.885023	-0.176214	0.708601		1566199	1566381	183	hypothetical protein
KPN_RS07555	Chromosome	KPN_01408							0.601489	-0.733391	0.102571						√	0.395222	-1.33926	0.0467918		1567215	1567733	519	Rha family transcriptional regulator
KPN_RS07560	Chromosome	KPN_01409							0.834302	-0.261359	0.168656						√	0.176446	-2.5027	7.3391e-07		1567798	1568175	378	hypothetical protein
KPN_RS07565	Chromosome	KPN_01411							1.07182	0.100061	0.649372						√	0.539448	-0.890445	0.00447533		1569160	1569654	495	hypothetical protein
KPN_RS07570	Chromosome	KPN_01412							0.98019	-0.0288668	0.96774							0.156305	-2.67757	0.0557214		1569749	1570753	1005	terminase small subunit
KPN_RS07575	Chromosome	KPN_01413							0.878775	-0.186434	0.706556							1.31433	0.394323	0.629923		1570731	1572035	1305	terminase
KPN_RS07580	Chromosome	KPN_01414							0.970701	-0.0429012	0.908684							0.968563	-0.0460816	0.914606		1572040	1573464	1425	DNA-binding protein
KPN_RS07585	Chromosome	KPN_01415							0.995599	-0.00636305	0.988024						√	0.374874	-1.41552	0.0266901		1573448	1574560	1113	phage Mu F like family protein
KPN_RS07590	Chromosome	KPN_01416							1.15707	0.210482	0.61881							0.304345	-1.71622	0.0794182		1574667	1575431	765	hypothetical protein
KPN_RS07595	Chromosome								0.448169	-1.15789	0.124107							0.791771	-0.336845	0.58991		1575519	1576654	1136	P22 coat - protein 5 family protein
KPN_RS07605	Chromosome	KPN_01420							2.12919	1.09031	0.296732							0.916571	-0.125681	0.859716		1576911	1577321	411	hypothetical protein
KPN_RS07610	Chromosome	KPN_01421						√	10.0206	3.32489	0.00985794							0.370343	-1.43307	0.187761		1577323	1577619	297	hypothetical protein
KPN_RS07615	Chromosome	KPN_01422							1.40075	0.486204	0.607808							1.35698	0.440397	0.558557		1577591	1577974	384	hypothetical protein
KPN_RS07620	Chromosome	KPN_01423							0.571459	-0.807277	0.16972							0.852394	-0.230408	0.731232		1577976	1578527	552	hypothetical protein
KPN_RS07630	Chromosome	KPN_01425							0.908744	-0.138054	0.766826							0.458183	-1.126	0.249161		1578940	1579872	933	hypothetical protein
KPN_RS07635	Chromosome	KPN_01426							0.633342	-0.658944	0.108193							0.821853	-0.283047	0.593942		1579912	1580394	483	hypothetical protein
KPN_RS07640	Chromosome								1.48848	0.573835	0.463984						√	0.221348	-2.17561	0.0402786		1580532	1580729	198	hypothetical protein
KPN_RS07645	Chromosome							√	0.310174	-1.68885	1.34458e-05						√	0.214065	-2.22388	1.46415e-05		1580796	1581479	684	hypothetical protein
KPN_RS07650	Chromosome	KPN_01427						√	0.330571	-1.59697	0.000565558						√	0.113847	-3.13483	0.00105587		1581588	1581956	369	zinc ribbon domain-containing protein
KPN_RS07655	Chromosome	KPN_01428							0.66099	-0.5973	0.16059							0.568143	-0.815673	0.0615138		1582029	1585142	3114	tail protein
KPN_RS07660	Chromosome	KPN_01429							1.06566	0.0917425	0.770506							0.501403	-0.995956	0.0636474		1585226	1585561	336	hypothetical protein
KPN_RS07665	Chromosome	KPN_01430							2.91776	1.54486	0.071372							0.511586	-0.966951	0.420366		1585877	1586350	474	hypothetical protein
KPN_RS07670	Chromosome	KPN_01431							1.0163	0.0233248	0.977232							0.780979	-0.356645	0.688849		1586337	1586819	483	ArsR family transcriptional regulator
KPN_RS07680	Chromosome	KPN_01432							0.723498	-0.466939	0.0919599							1.30174	0.380438	0.274448		1587206	1590292	3087	kinase
KPN_RS07690	Chromosome	KPN_01434							0.861839	-0.214509	0.505076							0.605672	-0.723391	0.106927		1593005	1593862	858	hypothetical protein
KPN_RS07695	Chromosome	KPN_01435							1.22515	0.292954	0.560414							0.57426	-0.800224	0.229107		1593924	1594097	174	hypothetical protein
KPN_RS07700	Chromosome	KPN_01436							0.399902	-1.32228	0.0913287							0.570532	-0.809621	0.523166		1594229	1594462	234	DNA-invertase
KPN_RS07710	Chromosome	umuD							0.729146	-0.455721	0.105942							0.707165	-0.499881	0.257706		1595512	1595931	420	DNA polymerase V
KPN_RS07715	Chromosome	umuC							0.836446	-0.257655	0.292337							0.701209	-0.512084	0.153006		1595933	1597198	1266	DNA polymerase V subunit UmuC
KPN_RS07720	Chromosome	KPN_01440						√	0.668958	-0.580013	0.00836124						√	0.632638	-0.660547	0.0312993		1597377	1598762	1386	hypothetical protein
KPN_RS07725	Chromosome	KPN_01441						√	0.669642	-0.578538	0.00446616						√	0.388112	-1.36545	0.0126724		1598767	1599264	498	membrane protein
KPN_RS07730	Chromosome	KPN_01442							0.848572	-0.236891	0.195226						√	0.671783	-0.573932	0.0467123		1599453	1600109	657	hypothetical protein
KPN_RS07735	Chromosome	KPN_01443							1.11141	0.152395	0.7817						√	0.432195	-1.21024	0.00369347		1600280	1600957	678	DUF159 family protein
KPN_RS07740	Chromosome	ynaF						√	0.59738	-0.74328	0.000141977						√	0.182908	-2.45081	2.66845e-07		1601591	1602025	435	universal stress protein F
KPN_RS07745	Chromosome								1.00854	0.0122727	0.96407							0.42336	-1.24004	0.15527		1602107	1602319	213	KTSC domain-containing protein
KPN_RS07750	Chromosome	ompN						√	1.66272	0.733548	0.0185594							0.858209	-0.220599	0.727973		1602463	1603617	1155	phosphoporin PhoE
KPN_RS07755	Chromosome	ydbK							1.25668	0.329614	0.0954064						√	0.631047	-0.664181	0.0179207		1603974	1607501	3528	pyruvate:ferredoxin (flavodoxin) oxidoreductase
KPN_RS07765	Chromosome	KPN_01447							0.90832	-0.138728	0.473102							0.72226	-0.46941	0.173082		1607864	1608127	264	hypothetical protein
KPN_RS07770	Chromosome	hslJ						√	3.86647	1.95102	2.12051e-06							1.54381	0.626492	0.0741549		1608173	1608613	441	heat-inducible protein
KPN_RS07775	Chromosome	ldhA							1.00871	0.0125168	0.920471						√	1.45068	0.536734	0.0359042		1608736	1609725	990	lactate dehydrogenase
KPN_RS07780	Chromosome	KPN_01450							1.32672	0.407862	0.0529573						√	21.5206	4.42765	1.1914e-07		1609873	1610373	501	alkaline phosphatase
KPN_RS07785	Chromosome	ydbH							1.08532	0.118127	0.371668							0.854864	-0.226233	0.349323		1610580	1613219	2640	hypothetical protein
KPN_RS07790	Chromosome	ynbE							1.0955	0.131583	0.550679						√	0.532996	-0.907803	0.045964		1613216	1613401	186	YnbE family lipoprotein
KPN_RS07795	Chromosome	ydbL							0.885257	-0.175832	0.451812							1.04786	0.0674481	0.857586		1613409	1613732	324	hypothetical protein
KPN_RS07800	Chromosome	feaR							0.942818	-0.0849488	0.908088							0.914815	-0.128448	0.629619		1613733	1614635	903	transcriptional regulator FeaR
KPN_RS07805	Chromosome	feaB							1.41191	0.497649	0.15789						√	1.90875	0.932629	0.00145769		1614871	1616370	1500	aldehyde dehydrogenase
KPN_RS07810	Chromosome	KPN_01456							0.912903	-0.131467	0.570852						√	2.48976	1.31601	0.000104369		1616495	1617385	891	2-dehydropantoate 2-reductase
KPN_RS07815	Chromosome	KPN_01457							0.755217	-0.405037	0.564579							1.31521	0.395293	0.402864		1617403	1618134	732	hypothetical protein
KPN_RS07820	Chromosome	KPN_01458							0.786194	-0.347042	0.552295							0.898853	-0.153844	0.763521		1618140	1618970	831	flagellar motor switch protein FliY
KPN_RS07825	Chromosome	KPN_01459							0.704437	-0.505457	0.48061							0.88001	-0.184409	0.744905		1618994	1619866	873	restriction endonuclease subunit S
KPN_RS07830	Chromosome	KPN_01460							1.02241	0.0319769	0.974409							0.563698	-0.827005	0.395026		1619893	1621413	1521	amino acid ABC transporter permease/ATP-binding protein
KPN_RS07835	Chromosome	KPN_01461							0.904066	-0.1455	0.809235							0.494344	-1.01641	0.187127		1621902	1622816	915	LysR family transcriptional regulator
KPN_RS07840	Chromosome	KPN_01462						√	0.234799	-2.0905	0.0300369							1.17387	0.231269	0.611177		1622986	1624245	1260	FAD-dependent oxidoreductase
KPN_RS07845	Chromosome	KPN_01463							0.519325	-0.945291	0.315551							1.30814	0.387514	0.574437		1624270	1624704	435	enamine deaminase RidA
KPN_RS07850	Chromosome								0.648739	-0.624289	0.452802							1.13135	0.178046	0.787204		1624701	1625375	675	hypothetical protein
KPN_RS07855	Chromosome	KPN_01464							0.340321	-1.55503	0.0864384							1.08599	0.119014	0.880467		1625368	1626525	1158	acetylornithine deacetylase
KPN_RS07860	Chromosome	KPN_01465							1.21645	0.282672	0.714613							0.86951	-0.201725	0.743769		1626550	1627368	819	phytanoyl-CoA dioxygenase
KPN_RS07865	Chromosome	KPN_01466							1.02102	0.0300174	0.881684							1.46351	0.549433	0.142162		1627424	1628374	951	alcohol dehydrogenase
KPN_RS07870	Chromosome	tynA							1.75887	0.814652	0.154944							0.629029	-0.6688	0.0743486		1628377	1630644	2268	tyramine oxidase
KPN_RS07875	Chromosome	paaZ						√	1.88604	0.915358	0.0176012						√	2.26113	1.17704	0.00168434		1631108	1633165	2058	bifunctional aldehyde dehydrogenase/enoyl-CoA hydratase
KPN_RS07880	Chromosome	paaA							1.353	0.436165	0.200046						√	3.58534	1.84211	0.00083058		1633452	1634381	930	phenylacetate-CoA oxygenase subunit PaaA
KPN_RS07885	Chromosome	paaB						√	2.11776	1.08254	0.0312634						√	3.66494	1.87379	0.000441786		1634393	1634680	288	phenylacetate-CoA oxygenase subunit PaaB
KPN_RS07890	Chromosome	paaC							1.48064	0.566219	0.21728						√	4.36094	2.12464	0.000280191		1634688	1635443	756	phenylacetate-CoA oxygenase subunit PaaI
KPN_RS07895	Chromosome	paaD						√	2.54398	1.34709	0.0115379						√	4.35974	2.12424	0.000531814		1635455	1635952	498	phenylacetate-CoA oxygenase subunit PaaJ
KPN_RS07900	Chromosome	paaE						√	1.59421	0.672841	0.0447319						√	4.0233	2.00838	0.000456007		1635960	1637030	1071	phenylacetic acid degradation protein
KPN_RS07905	Chromosome	paaF							1.92889	0.947767	0.109814						√	3.58727	1.84289	0.0010749		1637027	1637794	768	2%2C3-dehydroadipyl-CoA hydratase
KPN_RS07910	Chromosome	paaG							1.36886	0.452974	0.296343						√	2.99546	1.58278	0.00253771		1637797	1638585	789	2-(1%2C2-epoxy-1%2C2-dihydrophenyl)acetyl-CoA isomerase
KPN_RS07915	Chromosome	paaH							1.26119	0.334785	0.294982						√	3.2335	1.6931	0.00345904		1638589	1640010	1422	3-hydroxyacyl-CoA dehydrogenase PaaC
KPN_RS07920	Chromosome	paaI							2.16131	1.11191	0.0550246						√	3.33363	1.73709	0.00325423		1640000	1640422	423	phenylacetic acid degradation protein
KPN_RS07925	Chromosome	paaJ							1.20958	0.274509	0.481924						√	3.04993	1.60877	0.00337519		1640422	1641627	1206	acetyl-CoA acetyltransferase
KPN_RS07930	Chromosome	paaK						√	1.79887	0.847093	0.0344558						√	2.57818	1.36635	0.00746212		1641654	1642970	1317	phenylacetate-CoA ligase
KPN_RS07935	Chromosome	paaX							0.955483	-0.0656981	0.735603							1.40216	0.487656	0.2139		1643081	1644016	936	phenylacetic acid degradation operon negative regulatory protein PaaX
KPN_RS07940	Chromosome	paaY							1.27914	0.355177	0.136672							1.21393	0.279687	0.463085		1644026	1644622	597	phenylacetic acid degradation protein PaaY
KPN_RS07945	Chromosome	KPN_01482							1.31806	0.398419	0.287978							0.949967	-0.0740504	0.866751		1644634	1645041	408	hypothetical protein
KPN_RS07950	Chromosome	acpD							0.938328	-0.0918357	0.531957						√	2.49249	1.31759	0.00184724		1645078	1645683	606	azoreductase
KPN_RS07955	Chromosome	hrpA							0.939039	-0.0907429	0.556997							1.36373	0.447562	0.0517456		1645888	1649790	3903	ATP-dependent helicase
KPN_RS07960	Chromosome	KPN_01485							0.915082	-0.128028	0.587459							0.714474	-0.485047	0.0683651		1649851	1650510	660	O-methyltransferase
KPN_RS07965	Chromosome	KPN_01486							0.746007	-0.422739	0.140111							1.23842	0.308503	0.42507		1650526	1651905	1380	outer membrane efflux protein
KPN_RS07970	Chromosome	KPN_01487							0.773862	-0.369852	0.192425							1.45229	0.538328	0.148939		1651902	1652987	1086	multidrug transporter EmrA
KPN_RS07975	Chromosome	KPN_01488							1.08109	0.112482	0.67732						√	2.46905	1.30395	0.000642334		1653016	1654668	1653	MFS transporter
KPN_RS07980	Chromosome	KPN_01489						√	2.12844	1.0898	0.00481418						√	2.91179	1.5419	0.00529223		1654668	1655099	432	MarR family transcriptional regulator
KPN_RS07985	Chromosome	KPN_01490							0.988679	-0.0164257	0.944717							0.662405	-0.594215	0.171896		1655207	1656154	948	LysR family transcriptional regulator
KPN_RS07990	Chromosome	KPN_01491							0.79434	-0.332171	0.217698							0.805684	-0.311713	0.342935		1656255	1657253	999	aldo/keto reductase
KPN_RS07995	Chromosome	KPN_01492						√	1.72222	0.784272	0.000665572							0.948342	-0.07652	0.743318		1657409	1658683	1275	glutamate dehydrogenase
KPN_RS08005	Chromosome	KPN_01493							1.37242	0.456718	0.60597						√	0.12637	-2.98427	0.000227573		1659212	1660417	1206	aspartate aminotransferase family protein
KPN_RS08010	Chromosome	KPN_01494							4.38578	2.13283	0.082358						√	0.0779362	-3.68156	0.000689553		1660433	1661458	1026	arginine N-succinyltransferase
KPN_RS08015	Chromosome								0.33414	-1.58148	0.134964						√	0.159763	-2.646	0.000966289		1661449	1662914	1466	succinylglutamate-semialdehyde dehydrogenase
KPN_RS08020	Chromosome	KPN_01496							1.89447	0.921791	0.320955						√	0.209662	-2.25386	0.000575795		1662936	1664276	1341	succinylarginine dihydrolase
KPN_RS08025	Chromosome	KPN_01497							1.07012	0.0977781	0.929262						√	0.253256	-1.98133	0.0199231		1664287	1665282	996	succinylglutamate desuccinylase
KPN_RS08030	Chromosome	KPN_01498							1.33736	0.419384	0.529569						√	0.373758	-1.41983	0.0151884		1665292	1666722	1431	alanine glycine permease
KPN_RS08035	Chromosome	KPN_01499						√	3.52003	1.81559	0.0488298							0.972577	-0.0401149	0.923839		1666929	1668254	1326	MFS transporter
KPN_RS08040	Chromosome	ydcF							1.08132	0.112795	0.530464							1.15094	0.202808	0.400408		1668635	1669435	801	hypothetical protein
KPN_RS08050	Chromosome	aldA							1.02831	0.0402734	0.900066						√	3.44293	1.78364	6.65176e-05		1669633	1671072	1440	aldehyde dehydrogenase
KPN_RS08055	Chromosome	gapA							1.22635	0.294369	0.26427						√	0.616535	-0.697746	0.00671385		1671121	1672119	999	type I glyceraldehyde-3-phosphate dehydrogenase
KPN_RS08060	Chromosome	yqaE							0.649949	-0.621602	0.0926867						√	0.382536	-1.38633	4.52553e-05		1672402	1672560	159	proteolipid membrane potential modulator
KPN_RS08065	Chromosome	ydfO						√	1.76773	0.821895	0.0129595							1.34365	0.426154	0.482583		1672595	1672987	393	hypothetical protein
KPN_RS08070	Chromosome	yedF							0.819063	-0.287953	0.124542							0.775127	-0.367495	0.268955		1673238	1673471	234	SirA-like protein
KPN_RS08075	Chromosome	yedE							0.860057	-0.217496	0.159274						√	0.486003	-1.04096	0.017126		1673468	1674676	1209	hypothetical protein
KPN_RS08080	Chromosome	KPN_01507						√	0.468724	-1.09319	0.0249992							1.26487	0.338989	0.506244		1674780	1675133	354	membrane protein
KPN_RS08085	Chromosome	KPN_01508						√	1.91718	0.938982	0.00162023							0.655577	-0.609162	0.286741		1675331	1675849	519	hypothetical protein
KPN_RS08090	Chromosome	KPN_01509						√	0.466264	-1.10078	0.000268994							1.82304	0.866349	0.136063		1675919	1676122	204	hypothetical protein
KPN_RS08095	Chromosome	KPN_01510							0.898614	-0.154226	0.537272						√	2.45974	1.29851	0.000534692		1676434	1677462	1029	magnesium transporter CorA
KPN_RS08100	Chromosome	malY							0.526182	-0.926365	0.269838							0.887064	-0.17289	0.79676		1677476	1678648	1173	aminotransferase
KPN_RS08105	Chromosome	malX							0.482516	-1.05135	0.109263							1.54781	0.630227	0.370868		1678700	1680292	1593	PTS maltose transporter subunit IICB
KPN_RS08110	Chromosome	malI							0.605346	-0.724168	0.0872365							0.762596	-0.391008	0.218267		1680387	1681415	1029	Mal regulon transcriptional regulator MalI
KPN_RS08115	Chromosome	ydgA							1.13542	0.183223	0.317913						√	0.688126	-0.539255	0.0274326		1681455	1683032	1578	hypothetical protein
KPN_RS08120	Chromosome	manA							1.00403	0.00580253	0.976994							0.927618	-0.108397	0.62319		1683119	1684297	1179	mannose-6-phosphate isomerase
KPN_RS08125	Chromosome	fumA							0.934364	-0.0979436	0.554445						√	0.524872	-0.929962	0.00236075		1684499	1686145	1647	fumarate hydratase
KPN_RS08130	Chromosome	fumC						√	2.23564	1.16069	0.00354271						√	0.502371	-0.993176	0.00063844		1686485	1687885	1401	class II fumarate hydratase
KPN_RS08135	Chromosome	tus							1.13505	0.182752	0.525219						√	2.23043	1.15732	0.00490608		1687875	1688807	933	DNA replication terminus site-binding protein
KPN_RS08140	Chromosome	rstB							1.00528	0.00760024	0.972159						√	2.73777	1.453	0.000264509		1688883	1690184	1302	two-component sensor histidine kinase
KPN_RS08145	Chromosome	KPN_01520						√	0.453407	-1.14112	0.000144606							1.02007	0.0286614	0.972409		1690440	1690802	363	hypothetical protein
KPN_RS08150	Chromosome	rstA							0.980191	-0.0288649	0.852911						√	2.7304	1.44911	6.17328e-05		1691045	1691764	720	DNA-binding response regulator
KPN_RS08155	Chromosome	ydgC							0.946141	-0.0798728	0.793256						√	2.49825	1.32092	0.0293041		1691893	1692228	336	membrane protein
KPN_RS08160	Chromosome	ydgB							0.923427	-0.114931	0.530085							0.990045	-0.0144345	0.954828		1692225	1692947	723	dihydrofolate reductase FolM
KPN_RS08165	Chromosome	ydgI						√	1.99714	0.997939	0.000233764							0.842815	-0.246712	0.689874		1692984	1694366	1383	arginine:ornithine antiporter
KPN_RS08170	Chromosome	ydgH							1.01939	0.0277041	0.822953							0.936197	-0.0951164	0.683277		1694544	1695494	951	hypothetical protein
KPN_RS08190	Chromosome	pntA							0.832661	-0.2642	0.0633913							0.879792	-0.184765	0.384214		1696016	1697545	1530	NAD(P) transhydrogenase subunit alpha
KPN_RS08195	Chromosome	pntB						√	0.804479	-0.313873	0.0424119							0.926996	-0.109365	0.622264		1697556	1698944	1389	NAD(P) transhydrogenase subunit beta
KPN_RS08200	Chromosome	ydiH							0.740695	-0.433049	0.0913558						√	0.481425	-1.05462	0.0156078		1699093	1699281	189	hypothetical protein
KPN_RS08205	Chromosome	ydaA						√	0.761631	-0.392836	0.00849954							0.73855	-0.437232	0.0557373		1699390	1700340	951	universal stress protein E
KPN_RS08210	Chromosome							√	1.46787	0.553727	0.002183						√	2.45719	1.29701	0.000129588		1700479	1701231	753	transcriptional regulator FNR
KPN_RS08215	Chromosome	ogt							1.24192	0.312575	0.150783						√	2.2728	1.18447	0.00309136		1701426	1701941	516	methylated-DNA--protein-cysteine methyltransferase
KPN_RS08220	Chromosome								0.798926	-0.323867	0.591459						√	0.372742	-1.42375	0.00578551		1702234	1702392	159	hypothetical protein
KPN_RS08225	Chromosome	abgT							0.328185	-1.60742	0.176527							0.515367	-0.956328	0.214485		1702425	1703951	1527	p-aminobenzoyl-glutamate transporter
KPN_RS08230	Chromosome	abgB							1.60973	0.686821	0.396062							1.15654	0.209811	0.774401		1704071	1705516	1446	peptidase M20
KPN_RS08235	Chromosome	abgA							1.87221	0.904739	0.175475						√	0.345336	-1.53393	0.049399		1705516	1706826	1311	peptidase M20
KPN_RS08240	Chromosome	abgR						√	0.521254	-0.939942	0.0189751							1.36299	0.446772	0.462277		1706993	1707901	909	LysR family transcriptional regulator
KPN_RS08245	Chromosome	ydaL						√	0.71581	-0.482351	0.014215							1.27013	0.344976	0.161655		1708003	1708566	564	DNA endonuclease SmrA
KPN_RS08250	Chromosome	KPN_01537							0.801974	-0.318372	0.120777						√	0.582897	-0.778686	0.0199705		1708563	1709369	807	IclR family transcriptional regulator
KPN_RS08255	Chromosome	KPN_01538							1.5038	0.588614	0.427092						√	0.285951	-1.80616	0.0290402		1709539	1710225	687	3-oxoadipate CoA-transferase subunit A
KPN_RS08260	Chromosome	KPN_01539							0.7131	-0.487824	0.499592						√	0.184187	-2.44075	0.0144833		1710236	1710892	657	3-oxoadipate CoA-transferase subunit B
KPN_RS08265	Chromosome	KPN_01540							1.01116	0.0160077	0.944906						√	0.681405	-0.553415	0.0358824		1710903	1712105	1203	acetyl-CoA acetyltransferase
KPN_RS08270	Chromosome	KPN_01541							1.44404	0.53011	0.109367							0.749012	-0.41694	0.132533		1712115	1713467	1353	3-carboxy-cis%2Ccis-muconate cycloisomerase
KPN_RS08275	Chromosome	KPN_01542							0.80496	-0.313011	0.429063							0.771447	-0.374361	0.171564		1713457	1714221	765	3-oxoadipate enol-lactonase
KPN_RS08280	Chromosome	KPN_01543							1.07276	0.10133	0.809624							0.63239	-0.661113	0.0538969		1714214	1714603	390	4-carboxymuconolactone decarboxylase
KPN_RS08285	Chromosome	KPN_01544							1.02602	0.037058	0.959186							0.596691	-0.744943	0.21677		1716109	1717353	1245	mechanosensitive ion channel protein MscS
KPN_RS08290	Chromosome	KPN_01545							0.703262	-0.507866	0.634127						√	0.270663	-1.88543	0.0226683		1717378	1717716	339	hypothetical protein
KPN_RS08295	Chromosome	fumB							0.995312	-0.00677877	0.988667							0.671074	-0.575457	0.223614		1717889	1719541	1653	fumarate hydratase
KPN_RS08300	Chromosome	KPN_01547							0.483095	-1.04962	0.171127							0.813007	-0.298661	0.540144		1719596	1721032	1437	ABC transporter permease
KPN_RS08310	Chromosome	KPN_01548							0.555892	-0.847125	0.0741897						√	2.07341	1.05201	0.00122348		1721749	1724526	2778	flavocytochrome c
KPN_RS08315	Chromosome	KPN_01549						√	0.649409	-0.6228	0.0207556						√	2.00865	1.00623	0.00205458		1724594	1725544	951	thiamine biosynthesis lipoprotein ApbE
KPN_RS08320	Chromosome	dcuR							0.841019	-0.249789	0.128726							1.33923	0.421398	0.14088		1725525	1726244	720	two-component system response regulator DcuR
KPN_RS08325	Chromosome	dcuS							0.956776	-0.063747	0.724512						√	1.87133	0.904067	0.00318018		1726241	1727857	1617	two-component system sensor histidine kinase DcuS
KPN_RS08330	Chromosome	KPN_01552							1.48731	0.572709	0.0813851							1.48295	0.568475	0.21151		1728013	1728369	357	hypothetical protein
KPN_RS08335	Chromosome	KPN_01553						√	0.444095	-1.17106	3.38374e-05						√	0.171855	-2.54073	2.156e-07		1728533	1729453	921	N-acetylmuramic acid 6-phosphate etherase
KPN_RS08340	Chromosome	KPN_01554							1.27687	0.352616	0.263648							0.802792	-0.316901	0.356942		1729718	1731373	1656	malate:quinone oxidoreductase
KPN_RS08350	Chromosome	KPN_01557						√	0.641147	-0.641273	0.0159679						√	0.406379	-1.2991	0.00108454		1733762	1734688	927	LysR family transcriptional regulator
KPN_RS08355	Chromosome	KPN_01558							0.903412	-0.146544	0.656707							1.38493	0.469816	0.169209		1734678	1735580	903	malonate decarboxylase subunit epsilon
KPN_RS08360	Chromosome	KPN_01559							0.92525	-0.112085	0.737039							1.69612	0.762237	0.13955		1735580	1736197	618	phosphoribosyl-dephospho-CoA transferase
KPN_RS08365	Chromosome								1.24396	0.314942	0.75466							3.90044	1.96364	0.0822368		1736201	1737160	960	transporter
KPN_RS08370	Chromosome	KPN_01560							1.11427	0.156093	0.806015							0.78949	-0.341007	0.533923		1737297	1738097	801	malonate decarboxylase subunit gamma
KPN_RS08375	Chromosome	KPN_01561							0.442993	-1.17464	0.190268							1.09659	0.133019	0.815029		1738097	1738930	834	biotin-independent malonate decarboxylase subunit beta
KPN_RS08385	Chromosome	KPN_01562							1.26569	0.339922	0.743956							0.558341	-0.840782	0.210479		1739240	1740082	843	triphosphoribosyl-dephospho-CoA synthase
KPN_RS08390	Chromosome	KPN_01563							0.849738	-0.23491	0.674908						√	0.334408	-1.58032	0.00348351		1740082	1741737	1656	malonate decarboxylase subunit alpha
KPN_RS08395	Chromosome	ydgG							0.901866	-0.149015	0.382379						√	3.51139	1.81204	7.51864e-06		1741962	1742996	1035	pheromone autoinducer 2 transporter
KPN_RS08400	Chromosome	ydgF							1.18546	0.245442	0.301914						√	0.206921	-2.27285	0.000449418		1743439	1743801	363	multidrug transporter subunit MdtJ
KPN_RS08405	Chromosome	ydgE							1.132	0.178869	0.346967						√	0.175477	-2.51064	0.00125704		1743788	1744117	330	spermidine export protein MdtI
KPN_RS08410	Chromosome								0.748456	-0.41801	0.211155							0.984132	-0.0230756	0.953609		1744161	1744277	117	hypothetical protein
KPN_RS08415	Chromosome	ydgD							1.01695	0.0242431	0.888546							1.2275	0.295724	0.239304		1744291	1745103	813	serine protease
KPN_RS08425	Chromosome							√	2.56586	1.35944	0.00148482						√	45.5403	5.50907	6.71858e-09		1745739	1745865	127	hypothetical protein
KPN_RS08430	Chromosome	asr							1.4106	0.496308	0.285693						√	2.48906	1.3156	0.0030537		1746049	1746468	420	acid-shock protein
KPN_RS08435	Chromosome	KPN_01570							1.05478	0.0769442	0.669315						√	1.73804	0.797464	0.0093442		1746633	1748120	1488	carboxypeptidase M32
KPN_RS08440	Chromosome	ynfM							0.936087	-0.0952862	0.706132						√	0.0715804	-3.80429	3.93919e-07		1748460	1749710	1251	MFS transporter
KPN_RS08445	Chromosome	ynfL							0.724655	-0.464633	0.0880371							1.07166	0.0998417	0.740217		1749841	1750743	903	LysR family transcriptional regulator
KPN_RS08450	Chromosome	mlc						√	0.31465	-1.66818	1.43684e-06						√	0.666836	-0.584596	0.0253401		1750867	1752087	1221	transcriptional regulator
KPN_RS08455	Chromosome	bioD							0.829887	-0.269014	0.0502769						√	0.235716	-2.08488	5.01645e-06		1752215	1752910	696	dethiobiotin synthase
KPN_RS08460	Chromosome	ynfJ							1.32589	0.406963	0.0694421						√	5.51099	2.46231	0.00155049		1752863	1754158	1296	voltage-gated ClC-type chloride channel ClcB
KPN_RS08465	Chromosome	ynfI							0.82685	-0.274302	0.222847							0.644973	-0.63269	0.095097		1754292	1754900	609	DMSO reductase maturation protein DsmD
KPN_RS08470	Chromosome	ynfH							0.888547	-0.170479	0.394199						√	0.221215	-2.17648	3.03507e-05		1754942	1755799	858	dimethyl sulfoxide reductase
KPN_RS08475	Chromosome	dmsB							1.11557	0.157775	0.530029						√	0.0990867	-3.33516	7.88948e-05		1755801	1756418	618	dimethylsulfoxide reductase%2C chain B
KPN_RS08480	Chromosome	ynfE							0.883832	-0.178156	0.397648						√	0.126328	-2.98475	1.35717e-06		1756429	1758864	2436	dimethyl sulfoxide reductase subunit A
KPN_RS08485	Chromosome	ynfD							1.01342	0.0192294	0.897893						√	1.37882	0.463437	0.0457008		1759015	1759284	270	hypothetical protein
KPN_RS08490	Chromosome	ynfC							0.873288	-0.195471	0.302257							1.20127	0.264564	0.285977		1759386	1760096	711	lipoprotein
KPN_RS08495	Chromosome	speG						√	1.30564	0.384757	0.0287588						√	1.64848	0.721135	0.0328547		1760090	1760650	561	spermidine N1-acetyltransferase
KPN_RS08500	Chromosome	ynfB							1.11787	0.160747	0.23164						√	2.2087	1.1432	0.000152087		1760729	1761070	342	hypothetical protein
KPN_RS08505	Chromosome	ynfA							0.821996	-0.282796	0.402682							2.15159	1.1054	0.0677985		1761215	1761541	327	hypothetical protein
KPN_RS08510	Chromosome	KPN_01586							1.12479	0.169659	0.680753						√	0.254023	-1.97697	0.00203384		1761655	1762938	1284	MFS transporter
KPN_RS08515	Chromosome	ydfI							0.753958	-0.407443	0.0721739						√	0.16661	-2.58546	9.93178e-06		1763192	1764655	1464	D-mannonate oxidoreductase
KPN_RS08520	Chromosome	KPN_01588						√	1.74039	0.79941	0.000423283						√	14.891	3.89637	1.59196e-08		1764920	1765351	432	universal stress protein G
KPN_RS08525	Chromosome	ydfH							0.946947	-0.0786444	0.612118						√	1.68936	0.756474	0.00593515		1765402	1766088	687	GntR family transcriptional regulator
KPN_RS08530	Chromosome	ydfG							1.00609	0.00876564	0.944527							1.13956	0.188478	0.418965		1766180	1766929	750	NAD(P)-dependent oxidoreductase
KPN_RS08535	Chromosome	dcp							1.2862	0.363118	0.0692774						√	1.63286	0.707401	0.00613474		1767060	1769105	2046	dipeptidyl carboxypeptidase II
KPN_RS08540	Chromosome	KPN_01592							1.47435	0.560083	0.135862							0.800046	-0.321845	0.476441		1769183	1769569	387	hypothetical protein
KPN_RS08545	Chromosome								0.912353	-0.132336	0.667731							1.4393	0.525372	0.289968		1769987	1770439	453	AraC family transcriptional regulator
KPN_RS08550	Chromosome	KPN_01594							0.669403	-0.579054	0.259102						√	0.412376	-1.27797	0.000156634		1770490	1771164	675	DUF159 family protein
KPN_RS08565	Chromosome	KPN_01595							1.94396	0.958995	0.189413							0.438459	-1.18949	0.16885		1771638	1772273	636	helix-turn-helix transcriptional regulator
KPN_RS08580	Chromosome	KPN_01596							0.759323	-0.397215	0.0826579							0.683576	-0.548827	0.0561735		1773285	1773758	474	heat-shock protein
KPN_RS08585	Chromosome	ydeJ							0.900058	-0.15191	0.558212						√	0.408779	-1.29061	9.74459e-05		1773924	1774436	513	competence protein ComA
KPN_RS08590	Chromosome	KPN_01598							1.02683	0.0381956	0.910013							1.1362	0.184221	0.625226		1774457	1775674	1218	diguanylate phosphodiesterase
KPN_RS08600	Chromosome	KPN_01600							1.1611	0.215489	0.268915							1.36782	0.451875	0.14013		1777147	1778073	927	DNA-binding protein
KPN_RS08605	Chromosome	ygbN							0.49151	-1.02471	0.182294							0.717854	-0.478237	0.371154		1778100	1779464	1365	GntP family transporter
KPN_RS08610	Chromosome	ygbM							0.733057	-0.448004	0.775863							2.36601	1.24245	0.22415		1779522	1780304	783	hypothetical protein
KPN_RS08620	Chromosome	ygbK							1.16353	0.218507	0.8789							2.04655	1.0332	0.375413		1780922	1782187	1266	membrane protein
KPN_RS08630	Chromosome	ygbI							1.18228	0.241577	0.255197						√	3.62455	1.8578	0.000337366		1783362	1784123	762	DeoR family transcriptional regulator
KPN_RS08635	Chromosome	KPN_01607							0.721388	-0.471154	0.16149							0.870065	-0.200804	0.593793		1784144	1785004	861	class A broad-spectrum beta-lactamase SHV-11
KPN_RS08640	Chromosome	KPN_01608							1.07265	0.101178	0.602265							0.598687	-0.740126	0.133648		1785302	1785562	261	hypothetical protein
KPN_RS08645	Chromosome								1.10057	0.138257	0.447381						√	0.379285	-1.39864	0.00100643		1785649	1786737	1089	hypothetical protein
KPN_RS08650	Chromosome	lacY							1.31058	0.390209	0.737271							0.687769	-0.540004	0.389621		1786768	1788033	1266	MFS transporter
KPN_RS08655	Chromosome	lacZ							1.21693	0.283248	0.682053							1.65769	0.729174	0.0895185		1788088	1791195	3108	beta-galactosidase
KPN_RS08660	Chromosome	lacI							1.05333	0.0749628	0.771679							1.21039	0.275473	0.407678		1791392	1792456	1065	hypothetical protein
KPN_RS08665	Chromosome								0.790624	-0.338937	0.212813						√	1.74201	0.800754	0.0133617		1792711	1793151	441	N-acetyltransferase
KPN_RS08670	Chromosome	KPN_01613							1.1102	0.150819	0.45759							0.806844	-0.309639	0.255008		1793204	1793419	216	DUF4177 domain-containing protein
KPN_RS08675	Chromosome	KPN_01614							0.64337	-0.636279	0.149656							1.32406	0.404966	0.173701		1793388	1794485	1098	transcriptional regulator FtrA
KPN_RS08680	Chromosome								0.435032	-1.20081	0.241674							1.61967	0.695698	0.347224		1794553	1794951	399	rhodanese
KPN_RS08685	Chromosome	KPN_01615							0.993815	-0.00895096	0.986966						√	0.356747	-1.48703	0.00396188		1795100	1796203	1104	5-methyltetrahydropteroyltriglutamate--homocysteine S-methyltransferase
KPN_RS08690	Chromosome	KPN_01616							0.817138	-0.291349	0.71926							2.10781	1.07575	0.20401		1796375	1797646	1272	urea ABC transporter substrate-binding protein
KPN_RS08695	Chromosome	KPN_01617							5.21654	2.38309	0.0605316							2.36601	1.24245	0.22415		1797708	1799282	1575	branched-chain amino acid ABC transporter permease
KPN_RS08700	Chromosome	KPN_01618							2.22082	1.1511	0.203621							3.05267	1.61007	0.100788		1799282	1800355	1074	urea ABC transporter permease subunit UrtC
KPN_RS08705	Chromosome	KPN_01619							0.948946	-0.0756022	0.93529							6.36441	2.67003	0.0702825		1800355	1801152	798	ABC transporter ATP-binding protein
KPN_RS08710	Chromosome								1.47323	0.558981	0.636852							1.18936	0.25018	0.779534		1801162	1801859	698	urea ABC transporter ATP-binding subunit UrtE
KPN_RS08715	Chromosome								0.942311	-0.0857246	0.784022							0.697531	-0.51967	0.0948228		1801895	1802377	483	DNA-binding protein
KPN_RS08720	Chromosome	ydeE						√	0.628677	-0.669609	0.0207015							0.727252	-0.459473	0.216263		1802507	1803703	1197	MFS transporter
KPN_RS08725	Chromosome	eamA							0.84824	-0.237456	0.361728							0.782608	-0.353639	0.409327		1803899	1804798	900	O-acetylserine/cysteine exporter
KPN_RS08730	Chromosome	marB						√	3.4488	1.7861	2.27673e-06						√	2.68319	1.42395	0.000167742		1804847	1805065	219	multiple antibiotic resistance regulatory periplasmic protein MarB
KPN_RS08735	Chromosome	marA						√	3.99991	1.99997	1.75761e-07						√	3.20837	1.68184	0.000182007		1805106	1805480	375	MDR efflux pump AcrAB transcriptional activator MarA
KPN_RS08740	Chromosome	marR						√	5.22911	2.38657	3.59521e-07						√	3.22972	1.69141	0.000241084		1805501	1805935	435	transcriptional regulator
KPN_RS08745	Chromosome	KPN_01626							1.30861	0.38803	0.293135							1.65909	0.730389	0.236935		1806046	1806153	108	hypothetical protein
KPN_RS08750	Chromosome	marC							1.15142	0.203409	0.240096							0.774003	-0.36959	0.163665		1806197	1806865	669	stress protection protein MarC
KPN_RS08755	Chromosome	sotB						√	1.86343	0.897963	0.00101198						√	2.36835	1.24388	0.00498346		1806934	1808133	1200	MFS transporter
KPN_RS08760	Chromosome	KPN_01629						√	0.655899	-0.608454	0.00872114							1.20311	0.266768	0.276101		1808335	1809126	792	isomerase
KPN_RS08765	Chromosome	KPN_01630							1.04173	0.058986	0.765836						√	2.6878	1.42642	0.0018103		1809190	1809399	210	oxidoreductase
KPN_RS08770	Chromosome	KPN_01632							1.01687	0.0241304	0.869407						√	2.52446	1.33597	0.000627764		1809493	1810437	945	L-lactate dehydrogenase
KPN_RS08775	Chromosome	KPN_01633							0.841996	-0.248115	0.792913							0.937371	-0.0933077	0.889276		1810582	1811064	483	GCN5 family N-acetyltransferase
KPN_RS08780	Chromosome	yneJ							0.856119	-0.224117	0.500764							1.80764	0.854104	0.0746012		1811018	1811896	879	LysR family transcriptional regulator
KPN_RS08785	Chromosome	yneI						√	0.627126	-0.673173	0.00191809						√	0.65353	-0.613674	0.0465303		1812001	1813386	1386	succinate-semialdehyde dehydrogenase
KPN_RS08790	Chromosome	yneH						√	1.50375	0.588564	0.00133662							1.44709	0.533156	0.14834		1813467	1814393	927	glutaminase
KPN_RS08795	Chromosome	yneG						√	1.42815	0.514149	0.0480609							1.75834	0.814215	0.129517		1814393	1814761	369	DUF4186 domain-containing protein
KPN_RS08800	Chromosome	yneF						√	1.34656	0.42928	0.0117868							0.871195	-0.198932	0.419182		1814876	1816300	1425	GGDEF domain-containing protein
KPN_RS08805	Chromosome	KPN_01639							0.945262	-0.081214	0.810708							0.84225	-0.247679	0.705987		1816378	1816908	531	N-acetyltransferase
KPN_RS08810	Chromosome	uxaB							0.825821	-0.276099	0.17366							0.764071	-0.388222	0.344183		1817022	1818473	1452	altronate oxidoreductase
KPN_RS08815	Chromosome								1.04703	0.0663006	0.694394							1.1608	0.215116	0.352255		1818727	1819173	447	N-acetyltransferase
KPN_RS08835	Chromosome								0.629277	-0.668233	0.316851							0.624326	-0.679629	0.444378		1820676	1821158	483	type VI secretion system effector
KPN_RS08840	Chromosome	KPN_01644							2.18061	1.12473	0.422965							5.48425	2.4553	0.0554347		1821207	1821587	381	decarboxylase
KPN_RS08845	Chromosome	KPN_01645							1.64439	0.717557	0.437037							2.01789	1.01285	0.236983		1821578	1821898	321	hypothetical protein
KPN_RS08850	Chromosome	KPN_01646							0.858605	-0.219933	0.639366						√	0.499073	-1.00268	0.013531		1822059	1822820	762	trans-aconitate 2-methyltransferase
KPN_RS08855	Chromosome	KPN_01647						√	0.732527	-0.449046	0.0410397							0.71971	-0.474513	0.10451		1823029	1823319	291	hypothetical protein
KPN_RS08860	Chromosome	KPN_01648							1.12451	0.169295	0.594257							1.4975	0.582556	0.0952769		1823548	1824735	1188	MFS transporter
KPN_RS08865	Chromosome	KPN_01649							1.27957	0.355658	0.461754							0.589541	-0.762335	0.0818197		1824891	1825313	423	prolyl endopeptidase
KPN_RS08870	Chromosome	KPN_01650							0.970298	-0.0434998	0.90719							1.58886	0.667989	0.285403		1825521	1826678	1158	MFS transporter
KPN_RS08875	Chromosome	KPN_01651							0.775539	-0.366729	0.142708							0.850483	-0.233645	0.500423		1826675	1827520	846	LysR family transcriptional regulator
KPN_RS08880	Chromosome							√	0.614042	-0.703591	0.0483183						√	0.445702	-1.16585	0.00132133		1827610	1828668	1059	nitronate monooxygenase
KPN_RS08885	Chromosome	KPN_01652							0.553947	-0.85218	0.247834							0.714345	-0.485307	0.512522		1828679	1829350	672	metal ABC transporter permease
KPN_RS08900	Chromosome	KPN_01655							3.9713	1.98961	0.0909806						√	3.43154	1.77885	0.0479829		1830953	1831981	1029	2-oxobutyrate oxidase
KPN_RS08905	Chromosome	KPN_01656							0.876517	-0.190146	0.438838						√	2.53795	1.34367	0.00806592		1832264	1832527	264	hypothetical protein
KPN_RS08910	Chromosome	KPN_01657							1.04255	0.0601195	0.814383							1.11051	0.151219	0.781026		1832549	1832860	312	cupin
KPN_RS08915	Chromosome	KPN_01658							0.911622	-0.133492	0.669006						√	1.80583	0.852661	0.0244988		1833037	1833792	756	hypothetical protein
KPN_RS08920	Chromosome	KPN_01659							1.00069	0.000992762	0.997024							1.51476	0.599086	0.0922421		1833802	1834746	945	AraC family transcriptional regulator
KPN_RS08925	Chromosome	KPN_01660							1.04946	0.0696535	0.899695						√	3.90611	1.96573	0.00520656		1834852	1836090	1239	MFS transporter
KPN_RS08930	Chromosome	KPN_01661							0.705625	-0.503027	0.675754							2.85139	1.51167	0.108571		1836067	1837041	975	vanillate monooxygenase
KPN_RS08940	Chromosome	KPN_01662							0.68064	-0.555036	0.234075							1.78491	0.835853	0.123047		1838216	1839139	924	LysR family transcriptional regulator
KPN_RS08950	Chromosome	KPN_01664							0.999527	-0.000682662	0.99879							0.981981	-0.0262335	0.962102		1840620	1841999	1380	xanthine permease
KPN_RS08955	Chromosome	KPN_01665							1.01774	0.0253708	0.955846							1.62194	0.697718	0.322527		1841977	1842477	501	OHCU decarboxylase
KPN_RS08960	Chromosome	KPN_01666							0.985675	-0.0208154	0.983065							1.56404	0.645277	0.34068		1842474	1842800	327	hydroxyisourate hydrolase
KPN_RS08965	Chromosome	hipB							1.08861	0.12249	0.639209							0.786119	-0.347181	0.632668		1843066	1843332	267	transcriptional regulator
KPN_RS08970	Chromosome	hipA							0.819758	-0.286731	0.277959							0.689234	-0.536933	0.178685		1843332	1844654	1323	serine/threonine protein kinase
KPN_RS08975	Chromosome	KPN_01669						√	0.806004	-0.311141	0.0490912						√	1.484	0.569488	0.0401314		1844671	1845963	1293	hypothetical protein
KPN_RS08985	Chromosome	KPN_01671							0.663103	-0.592694	0.380175							0.818803	-0.288411	0.68026		1847097	1849598	2502	fimbrial protein
KPN_RS08990	Chromosome	KPN_01672							2.04795	1.03418	0.180274							1.63857	0.712435	0.361345		1849614	1850309	696	fimbrial protein
KPN_RS08995	Chromosome	KPN_01673						√	4.93571	2.30326	0.00024903							0.431548	-1.21241	0.473457		1850387	1850950	564	fimbrial protein
KPN_RS09000	Chromosome								0.889649	-0.168691	0.563058							0.684571	-0.546728	0.643046		1851397	1851684	288	hypothetical protein
KPN_RS09005	Chromosome	KPN_01674						√	2.6803	1.42239	1.15678e-05						√	1.46584	0.55173	0.0402549		1851912	1852694	783	type I methionyl aminopeptidase
KPN_RS09010	Chromosome	KPN_01675						√	2.57279	1.36333	0.00938741							2.4561	1.29637	0.0683591		1852675	1852893	219	hypothetical protein
KPN_RS09015	Chromosome	KPN_01676							0.671181	-0.575225	0.447916							1.51139	0.595872	0.0523822		1853183	1853431	249	hypothetical protein
KPN_RS09020	Chromosome	KPN_01677						√	1.35672	0.44012	0.0397088						√	0.56878	-0.814057	0.00361441		1853728	1855383	1656	GGDEF domain-containing protein
KPN_RS09025	Chromosome	KPN_01678							0.916556	-0.125705	0.603726							0.757979	-0.39977	0.385735		1855417	1856352	936	hydrolase
KPN_RS09030	Chromosome	KPN_01679						√	0.673826	-0.569553	0.0485436							0.392954	-1.34757	0.245776		1856540	1856680	141	hypothetical protein
KPN_RS09035	Chromosome							√	0.473626	-1.07818	0.00304459							1.22361	0.291146	0.821325		1856705	1856944	240	hypothetical protein
KPN_RS09040	Chromosome	KPN_01680							1.4533	0.539334	0.329917						√	0.350816	-1.51121	0.00854925		1857361	1857804	444	PTS sugar transporter subunit IIA
KPN_RS09045	Chromosome	KPN_01681							0.317967	-1.65305	0.0586344						√	0.259991	-1.94346	0.000854648		1857794	1859239	1446	MFS transporter
KPN_RS09055	Chromosome	KPN_01682							1.22233	0.289631	0.475689							1.03987	0.0564074	0.830414		1859985	1861313	1329	6-phospho-beta-glucosidase
KPN_RS09060	Chromosome	KPN_01683							0.55675	-0.844899	0.12548						√	2.04361	1.03112	0.0426099		1861325	1862857	1533	PTS glucose transporter subunit IIBC
KPN_RS09065	Chromosome	KPN_01684						√	0.339853	-1.55702	3.7194e-05							0.998212	-0.00258183	0.992501		1863125	1863823	699	GntR family transcriptional regulator
KPN_RS09070	Chromosome								0.611044	-0.710653	0.382844							1.50795	0.592588	0.521142		1863829	1864572	744	anion permease
KPN_RS09075	Chromosome	KPN_01685							0.839461	-0.252465	0.369449						√	1.66187	0.732808	0.0191634		1864684	1865568	885	LysR family transcriptional regulator
KPN_RS09080	Chromosome	KPN_01687						√	1.31448	0.394496	0.0449106							1.458	0.543991	0.0554517		1865680	1866555	876	6-phosphogluconate dehydrogenase
KPN_RS09085	Chromosome	KPN_01688							0.691461	-0.53228	0.263318						√	0.503138	-0.990975	0.0170546		1866638	1867795	1158	sugar diacid utilization regulator
KPN_RS09090	Chromosome	KPN_01689							1.70053	0.765987	0.288877							0.58919	-0.763196	0.117436		1867792	1868967	1176	glycerate kinase
KPN_RS09095	Chromosome	KPN_01690							1.33817	0.420259	0.471053						√	0.420898	-1.24846	0.0238811		1868981	1870318	1338	MFS transporter
KPN_RS09100	Chromosome	KPN_01691							2.19155	1.13195	0.374023						√	0.173757	-2.52486	0.000847293		1870428	1871306	879	calcium-binding protein
KPN_RS09105	Chromosome	KPN_01692							1.41187	0.497605	0.720195							0.445839	-1.1654	0.0519076		1871320	1872657	1338	MFS transporter
KPN_RS09110	Chromosome	KPN_01693							0.262823	-1.92784	0.104686						√	0.374185	-1.41818	0.00187825		1872793	1873983	1191	3-ketoacyl-CoA thiolase
KPN_RS09115	Chromosome	KPN_01694							0.494537	-1.01585	0.397147						√	0.362795	-1.46277	0.00401339		1873995	1874729	735	3-oxoacyl-ACP synthase
KPN_RS09120	Chromosome	KPN_01695							0.499429	-1.00165	0.379725						√	0.35465	-1.49553	0.00157263		1874741	1876333	1593	acyl CoA:acetate/3-ketoacid CoA transferase
KPN_RS09125	Chromosome	KPN_01696							2.63901	1.39999	0.260347						√	0.243107	-2.04033	0.000383676		1876330	1877886	1557	AMP-dependent synthetase
KPN_RS09130	Chromosome	KPN_01697							0.521517	-0.939213	0.343229							2.10483	1.0737	0.062191		1878135	1878524	390	glyoxalase/bleomycin resistance/dioxygenase family protein
KPN_RS09135	Chromosome	KPN_01698						√	2.98885	1.57959	0.021012							0.82672	-0.274529	0.54241		1878526	1879860	1335	L-fucose:H+ symporter permease
KPN_RS09140	Chromosome	KPN_01699							0.934519	-0.0977047	0.921479							1.28471	0.361444	0.589584		1879897	1880838	942	ribokinase
KPN_RS09145	Chromosome	KPN_01700							0.424182	-1.23724	0.239883							2.71894	1.44304	0.108154		1880850	1881539	690	allulose-6-phosphate 3-epimerase
KPN_RS09150	Chromosome	KPN_01701							2.301	1.20226	0.0700587							0.913307	-0.130829	0.741952		1881649	1882449	801	alkaline phosphatase
KPN_RS09155	Chromosome	KPN_01702							1.26677	0.341158	0.542578						√	1.63278	0.707333	0.0410262		1882812	1883561	750	2-deoxyribose-5-phosphate aldolase
KPN_RS09160	Chromosome	KPN_01703							0.889587	-0.168792	0.426212							1.16672	0.222463	0.346953		1883615	1885120	1506	pentose kinase
KPN_RS09165	Chromosome	KPN_01704							1.2337	0.302994	0.145292							1.01249	0.0179143	0.937144		1885182	1885955	774	alkaline phosphatase
KPN_RS09170	Chromosome	KPN_01705							0.63119	-0.663853	0.0770233							0.755066	-0.405325	0.27416		1886092	1887006	915	AraC family transcriptional regulator
KPN_RS09180	Chromosome	KPN_01707							0.315371	-1.66488	0.10639							0.567442	-0.817454	0.282532		1887456	1888553	1098	alpha/beta hydrolase
KPN_RS09185	Chromosome	KPN_01708							0.540801	-0.88683	0.148636							0.564769	-0.824268	0.0803677		1888753	1889124	372	hypothetical protein
KPN_RS09190	Chromosome	KPN_01709						√	1.46993	0.555746	0.0189648						√	2.22368	1.15295	0.00134847		1889286	1890266	981	AraC family transcriptional regulator
KPN_RS09195	Chromosome	KPN_01710						√	2.39856	1.26217	7.03742e-05						√	3.22085	1.68744	6.21079e-05		1890345	1891355	1011	type I glyceraldehyde-3-phosphate dehydrogenase
KPN_RS09215	Chromosome	KPN_01714							0.667166	-0.583883	0.241468						√	0.261539	-1.9349	0.00119258		1894481	1894813	333	transcriptional regulator
KPN_RS09220	Chromosome	KPN_01715							1.04753	0.0669966	0.951436						√	0.192004	-2.38079	0.00901558		1894810	1895346	537	hypothetical protein
KPN_RS09230	Chromosome	KPN_01716							0.810559	-0.303011	0.69814							1.05142	0.072334	0.894675		1896346	1897527	1182	aldo/keto reductase
KPN_RS09235	Chromosome	KPN_01717							2.00577	1.00416	0.185601							2.12029	1.08426	0.142295		1897574	1898560	987	oxidoreductase
KPN_RS09240	Chromosome	KPN_01718							0.804813	-0.313274	0.30964							1.0105	0.0150759	0.966586		1898777	1899685	909	LysR family transcriptional regulator
KPN_RS09245	Chromosome	KPN_01720							1.08283	0.114812	0.782324						√	0.278078	-1.84644	0.00310948		1899867	1900385	519	hypothetical protein
KPN_RS09250	Chromosome	pgtA							0.629325	-0.668124	0.0668006						√	0.297667	-1.74823	4.42493e-05		1900513	1901763	1251	transcriptional regulator
KPN_RS09255	Chromosome	pgtB							0.923498	-0.114819	0.667799						√	0.379828	-1.39658	0.000171945		1901753	1903762	2010	sensor histidine kinase
KPN_RS09260	Chromosome	pgtC							0.604536	-0.726099	0.0813328						√	0.228948	-2.12691	0.000189936		1903759	1904979	1221	phosphoglycerate transport regulatory protein pgtC
KPN_RS09265	Chromosome	pgtP						√	0.407949	-1.29354	0.0325781							2.18738	1.12921	0.101888		1905385	1906776	1392	MFS transporter
KPN_RS09270	Chromosome	ygaU						√	1.34445	0.427021	0.0126285						√	0.280661	-1.8331	0.000119872		1906913	1907362	450	peptidoglycan-binding protein LysM
KPN_RS09275	Chromosome								0.937965	-0.0923943	0.839994							1.24788	0.319474	0.293002		1907817	1908689	873	alpha/beta hydrolase
KPN_RS09280	Chromosome	KPN_01727						√	0.519897	-0.943702	0.0206561							0.656383	-0.607391	0.121424		1908742	1909386	645	TenA family transcriptional regulator
KPN_RS09285	Chromosome	KPN_01728							0.596589	-0.745192	0.104957						√	0.342077	-1.54761	0.0104711		1909386	1910231	846	BtpA family membrane complex biogenesis protein
KPN_RS09290	Chromosome	KPN_01729							0.677159	-0.562434	0.130499							1.06682	0.0933173	0.832026		1910258	1911130	873	hypothetical protein
KPN_RS09295	Chromosome	KPN_01730							0.785522	-0.348277	0.40843							0.562833	-0.829221	0.0686995		1911132	1912085	954	sugar ABC transporter substrate-binding protein
KPN_RS09305	Chromosome	KPN_01731							0.667546	-0.583061	0.060529							1.39208	0.477238	0.165245		1912432	1913454	1023	cytochrome-c peroxidase
KPN_RS09310	Chromosome	KPN_01732							0.889649	-0.168691	0.765216						√	0.699722	-0.515147	0.0469884		1913799	1914581	783	ABC transporter ATP-binding protein
KPN_RS09315	Chromosome	KPN_01733							1.30185	0.380561	0.62255							1.10835	0.148414	0.614597		1914591	1915601	1011	ABC transporter permease
KPN_RS09320	Chromosome	KPN_01734							1.07646	0.106295	0.871837							0.697326	-0.520094	0.0743361		1915605	1916684	1080	aryldialkylphosphatase
KPN_RS09325	Chromosome								1.17701	0.235128	0.690691						√	0.527864	-0.921761	0.0287608		1916699	1917454	756	hypothetical protein
KPN_RS09330	Chromosome	KPN_01735							1.07297	0.101613	0.915112						√	0.453548	-1.14067	0.00843278		1917454	1918596	1143	peptidase M20
KPN_RS09335	Chromosome								0.770231	-0.376636	0.1092						√	0.364559	-1.45577	0.0123548		1918709	1919137	429	cell division protein DivIVA
KPN_RS09340	Chromosome	KPN_01736							0.660281	-0.598849	0.223858							2.04873	1.03473	0.0538783		1919242	1920033	792	MBL fold metallo-hydrolase
KPN_RS09345	Chromosome	KPN_01737							0.832284	-0.264852	0.198165							1.31138	0.391082	0.171751		1920197	1921084	888	LysR family transcriptional regulator
KPN_RS09350	Chromosome	KPN_01738							0.850785	-0.233133	0.217995							0.691455	-0.532293	0.0972191		1921126	1922028	903	LysR family transcriptional regulator
KPN_RS09355	Chromosome	KPN_01739							0.732877	-0.448358	0.254129							1.25892	0.332188	0.494766		1922132	1923340	1209	MFS transporter
KPN_RS09360	Chromosome	KPN_01740						√	0.613628	-0.704565	0.00823743							1.67517	0.744304	0.144992		1923398	1924018	621	lysine transporter LysE
KPN_RS09365	Chromosome	KPN_01741							0.778547	-0.361143	0.455471							1.16214	0.216782	0.650313		1924224	1925330	1107	PTS fructose transporter subunit IIC
KPN_RS09380	Chromosome	KPN_01744							0.520483	-0.942078	0.13375							0.537344	-0.896082	0.0524166		1926328	1927008	681	allulose-6-phosphate 3-epimerase
KPN_RS09385	Chromosome	KPN_01745						√	0.143111	-2.8048	0.0100197							0.61195	-0.708514	0.124982		1927029	1928291	1263	PTS ascorbate transporter subunit IIC
KPN_RS09390	Chromosome	KPN_01746							0.422629	-1.24254	0.0970293							0.473453	-1.07871	0.106486		1928322	1928588	267	PTS ascorbate transporter subunit IIB
KPN_RS09395	Chromosome	KPN_01747						√	0.0982559	-3.34731	0.000782339							0.581816	-0.781365	0.168207		1928600	1929037	438	PTS ascorbate transporter subunit IIA
KPN_RS09400	Chromosome	KPN_01748							0.899637	-0.152585	0.348678							0.793959	-0.332864	0.169826		1929255	1930307	1053	LacI family transcriptional regulator
KPN_RS09415	Chromosome	KPN_01751							0.796174	-0.328844	0.376859							0.962315	-0.0554194	0.902078		1932189	1932725	537	N-acetyltransferase
KPN_RS09420	Chromosome								0.839999	-0.25154	0.562932							0.755518	-0.404462	0.731463		1932838	1933026	189	hypothetical protein
KPN_RS09425	Chromosome	KPN_01752							0.833301	-0.26309	0.294999							0.862418	-0.213542	0.495597		1933365	1933943	579	TetR family transcriptional regulator
KPN_RS09430	Chromosome	KPN_01753						√	0.735771	-0.442671	0.0114518						√	0.639197	-0.645668	0.00867633		1933919	1935019	1101	spermidine/putrescine ABC transporter
KPN_RS09435	Chromosome	KPN_01754						√	0.539662	-0.889873	0.000237149							0.975028	-0.036485	0.887037		1935221	1936135	915	EamA family transporter
KPN_RS09440	Chromosome	KPN_01755							0.519007	-0.946175	0.276459							2.16223	1.11252	0.104569		1936176	1937408	1233	MFS transporter
KPN_RS09445	Chromosome	KPN_01756							1.2797	0.355807	0.343264							0.986536	-0.0195562	0.935863		1937684	1939291	1608	FAD/NAD(P) binding domain-containing protein
KPN_RS09450	Chromosome	KPN_01757							1.29242	0.370079	0.111576						√	1.44995	0.536005	0.0401801		1939399	1940499	1101	oxidoreductase
KPN_RS09455	Chromosome	KPN_01758							0.863959	-0.210965	0.140337						√	0.271603	-1.88043	1.35563e-06		1940731	1941219	489	hypothetical protein
KPN_RS09460	Chromosome	KPN_01759							1.08508	0.117796	0.746166							1.53961	0.622561	0.114789		1941329	1942225	897	LysR family transcriptional regulator
KPN_RS09465	Chromosome	KPN_01760							1.37702	0.461551	0.391804							0.915397	-0.127531	0.783463		1942394	1943371	978	diguanylate cyclase
KPN_RS09470	Chromosome	KPN_01761							1.06848	0.0955549	0.824156							0.692277	-0.530579	0.198115		1943404	1944663	1260
KPN_RS09475	Chromosome	KPN_01762							0.674918	-0.567216	0.187265							0.687857	-0.53982	0.170125		1944660	1945901	1242	aminotransferase V
KPN_RS09480	Chromosome	KPN_01763							2.25114	1.17066	0.189694							2.76134	1.46537	0.0757229		1945917	1946654	738	amino acid ABC transporter ATP-binding protein
KPN_RS09485	Chromosome	KPN_01764							0.550256	-0.861824	0.277218							1.83273	0.873998	0.380498		1946635	1947291	657	amino acid ABC transporter permease
KPN_RS09490	Chromosome	KPN_01765							3.08268	1.62418	0.254156							1.2233	0.290777	0.859922		1947291	1947956	666	glutamine ABC transporter permease
KPN_RS09495	Chromosome	KPN_01766							2.94179	1.55669	0.0528199							0.981557	-0.0268557	0.980929		1947966	1948751	786	amino acid ABC transporter substrate-binding protein
KPN_RS09500	Chromosome	KPN_01767							1.15932	0.213281	0.464982							1.42334	0.509284	0.159241		1948966	1949805	840	MurR/RpiR family transcriptional regulator
KPN_RS09505	Chromosome	KPN_01768							1.73684	0.796461	0.0997836							0.859217	-0.218906	0.705656		1949985	1951571	1587	gamma-glutamyltransferase
KPN_RS09515	Chromosome	KPN_01770							0.827703	-0.272815	0.669422							0.92368	-0.114535	0.849301		1951764	1953161	1398	amidase
KPN_RS09525	Chromosome	KPN_01772							1.21512	0.281099	0.682875							0.641582	-0.640295	0.285975		1953630	1954052	423	GNAT family N-acetyltransferase
KPN_RS09530	Chromosome	KPN_01773						√	0.673821	-0.569563	0.00715925						√	0.48469	-1.04487	0.00166824		1954090	1955208	1119	aspartate-semialdehyde dehydrogenase
KPN_RS09540	Chromosome	KPN_01774							0.938061	-0.0922465	0.78598						√	2.19117	1.1317	0.0286906		1955529	1956086	558	HxlR family transcriptional regulator
KPN_RS09545	Chromosome	KPN_01775							1.24765	0.319208	0.286348							1.73618	0.795918	0.0724689		1956070	1957113	1044	hemolysin D
KPN_RS09550	Chromosome	KPN_01776							0.735615	-0.442977	0.123019							1.40014	0.48557	0.303253		1957110	1958672	1563	EmrB/QacA family drug resistance transporter
KPN_RS09555	Chromosome	KPN_01777							0.759165	-0.397514	0.115251							1.1823	0.241602	0.447901		1958692	1959966	1275	beta-ketoacyl-[acyl-carrier-protein] synthase II
KPN_RS09570	Chromosome	KPN_01778							0.836853	-0.256954	0.326023						√	0.40574	-1.30137	0.0048317		1960261	1960671	411	ASCH domain-containing protein
KPN_RS09575	Chromosome	KPN_01779							1.30058	0.379155	0.66785						√	0.104354	-3.26044	0.0418368		1961234	1962214	981	IS5 family transposase
KPN_RS09580	Chromosome	KPN_01780							1.01332	0.0190965	0.92333						√	1.71019	0.774159	0.0190182		1962970	1963743	774	AraC family transcriptional regulator
KPN_RS09585	Chromosome	KPN_01781							1.00663	0.00954027	0.973269							0.760294	-0.39537	0.338866		1963863	1964588	726	GMP synthase
KPN_RS09590	Chromosome	KPN_01782							1.1908	0.251931	0.408267							0.633312	-0.659013	0.197814		1964723	1965466	744	deoxygluconate dehydrogenase
KPN_RS09595	Chromosome	KPN_01783							0.729867	-0.454295	0.414665						√	0.345482	-1.53332	0.0460637		1965792	1966301	510	cysteine hydrolase
KPN_RS09600	Chromosome								0.690219	-0.534874	0.13845						√	0.232089	-2.10725	3.16582e-05		1967254	1967397	144	hypothetical protein
KPN_RS09605	Chromosome								0.626369	-0.674914	0.242842						√	0.406135	-1.29997	0.0127781		1967402	1967626	225	hypothetical protein
KPN_RS09610	Chromosome	KPN_01785							0.816726	-0.292075	0.356268							0.700412	-0.513725	0.190613		1967829	1968596	768	AraC family transcriptional regulator
KPN_RS09615	Chromosome	KPN_01786							0.389056	-1.36195	0.0921903							0.91915	-0.121628	0.851601		1968706	1969497	792	anion permease
KPN_RS09620	Chromosome	KPN_01787							1.61915	0.695238	0.269296						√	2.1831	1.12638	0.00214206		1969586	1970518	933	allantoinase
KPN_RS09625	Chromosome	KPN_01788						√	2.28623	1.19297	0.0252533						√	2.3402	1.22663	0.00221047		1970531	1971274	744	Asp/Glu racemase
KPN_RS09630	Chromosome	KPN_01789							0.969243	-0.0450704	0.937247						√	5.7543	2.52464	0.000142485		1971274	1971990	717	GntR family transcriptional regulator
KPN_RS09635	Chromosome	KPN_01790							0.884685	-0.176764	0.691215							0.934137	-0.0982934	0.833865		1972135	1973631	1497	nitrate reductase
KPN_RS09645	Chromosome	KPN_01792							0.700092	-0.514384	0.174011							0.638049	-0.648262	0.0799711		1975138	1975797	660	hypothetical protein
KPN_RS09650	Chromosome	KPN_01793							0.858017	-0.220921	0.193583						√	0.70551	-0.503262	0.0478005		1975788	1977662	1875	type VI secretion protein
KPN_RS09655	Chromosome								0.957594	-0.0625143	0.885211						√	0.453862	-1.13967	0.00472325		1977783	1978724	942	hypothetical protein
KPN_RS09660	Chromosome	KPN_01794							1.07209	0.100424	0.731526						√	0.166241	-2.58865	3.10838e-06		1978849	1980105	1257	GGDEF domain-containing protein
KPN_RS09665	Chromosome	KPN_01795							0.778893	-0.360503	0.14694							1.64357	0.716837	0.0560919		1980504	1981544	1041	LacI family transcriptional regulator
KPN_RS09670	Chromosome	KPN_01796							0.824272	-0.278807	0.638086							1.71289	0.776431	0.213428		1981737	1982660	924	myo-inositol catabolism protein
KPN_RS09675	Chromosome	KPN_01797							1.20226	0.265754	0.625665							1.41431	0.500098	0.293574		1982674	1983846	1173	oxidoreductase
KPN_RS09680	Chromosome	KPN_01798						√	1.79584	0.844657	0.00666381						√	2.15339	1.10661	0.0153221		1983884	1985008	1125	hypothetical protein
KPN_RS09690	Chromosome	KPN_01799							0.954773	-0.06677	0.690439						√	1.74531	0.80348	0.00469864		1985425	1986120	696	thiaminase II
KPN_RS09695	Chromosome	KPN_01800							0.945672	-0.0805887	0.706957						√	1.62765	0.702795	0.0130103		1986117	1986845	729	nitrate/sulfonate/bicarbonate ABC transporter ATP-binding protein
KPN_RS09700	Chromosome	KPN_01801							0.960121	-0.0587123	0.748868							1.52238	0.606329	0.0635734		1986842	1987582	741	ABC transporter permease
KPN_RS09705	Chromosome								0.920169	-0.120029	0.353703							0.665212	-0.588114	0.137904		1987607	1988542	936	ABC transporter ATP-binding protein
KPN_RS09710	Chromosome	KPN_01802						√	1.50964	0.5942	0.0101043						√	6.03131	2.59247	3.33986e-07		1988852	1990234	1383	aspartate aminotransferase family protein
KPN_RS09715	Chromosome	KPN_01803							1.05363	0.0753719	0.695375						√	4.8122	2.2667	3.26559e-07		1990253	1991725	1473	2%2C4-diaminobutyrate decarboxylase
KPN_RS09720	Chromosome	KPN_01804							1.0068	0.00978071	0.976755							0.686546	-0.542571	0.18975		1991919	1992812	894	LysR family transcriptional regulator
KPN_RS09725	Chromosome	KPN_01805							2.03942	1.02816	0.108386							0.589566	-0.762274	0.143247		1993052	1994242	1191	cytochrome c biogenesis protein
KPN_RS09730	Chromosome	KPN_01806							0.748051	-0.418792	0.366516							0.737313	-0.439652	0.367844		1994345	1995688	1344	two-component sensor histidine kinase
KPN_RS09735	Chromosome	KPN_01807							0.526001	-0.926862	0.113229						√	0.565956	-0.821238	0.0286236		1995685	1996425	741	DNA-binding response regulator
KPN_RS09740	Chromosome	KPN_01808							0.897441	-0.156111	0.750671							1.29929	0.377727	0.431977		1996512	1997504	993	alpha/beta hydrolase
KPN_RS09745	Chromosome	KPN_01809						√	1.5141	0.598457	0.0345371							0.732253	-0.449586	0.174262		1997748	1998767	1020	dipeptidase
KPN_RS09750	Chromosome								1.36518	0.449096	0.3603						√	0.416739	-1.26278	0.00147398		1998904	1998975	72	coenzyme PQQ synthesis protein A
KPN_RS09755	Chromosome	KPN_01810						√	1.84561	0.884101	0.0177468							0.671826	-0.57384	0.0518994		1999030	1999956	927	pyrroloquinoline quinone biosynthesis protein B
KPN_RS09760	Chromosome	KPN_01811							2.12223	1.08558	0.0528343							1.08407	0.116462	0.771562		1999950	2000705	756	pyrroloquinoline quinone biosynthesis protein C
KPN_RS09765	Chromosome								0.425916	-1.23136	0.124501							0.694333	-0.5263	0.381794		2000708	2000986	279	coenzyme PQQ synthesis protein D
KPN_RS09770	Chromosome	KPN_01812							1.74933	0.806805	0.162243							0.97479	-0.0368361	0.920159		2000973	2002115	1143	coenzyme PQQ synthesis protein E
KPN_RS09775	Chromosome	KPN_01813							1.39009	0.47518	0.488572							0.696845	-0.521091	0.254544		2002115	2004400	2286	coenzyme PQQ biosynthesis protein PqqF
KPN_RS09780	Chromosome	KPN_01814						√	1.62595	0.701284	0.0473185							1.60838	0.685608	0.121612		2004397	2005134	738	GMP synthase
KPN_RS09785	Chromosome	KPN_01815						√	4.17293	2.06106	6.37443e-06							1.14054	0.189711	0.76697		2005247	2007157	1911	penicillin-binding protein 2
KPN_RS09790	Chromosome	KPN_01816							0.913364	-0.130738	0.793279							1.1378	0.186244	0.773472		2007356	2007832	477	membrane protein
KPN_RS09795	Chromosome	KPN_01817							0.938869	-0.0910047	0.870925							2.42418	1.2775	0.266342		2007842	2008276	435	hypothetical protein
KPN_RS09800	Chromosome	KPN_01818							0.786165	-0.347096	0.144455						√	3.07003	1.61825	0.00104383		2008376	2009308	933	LysR family transcriptional regulator
KPN_RS09805	Chromosome	KPN_01819							1.01813	0.0259247	0.893185						√	0.193888	-2.3667	4.41037e-07		2009577	2011754	2178	catalase-peroxidase
KPN_RS09810	Chromosome	KPN_01820							1.33526	0.417125	0.0519081						√	1.92481	0.944718	0.00180739		2011789	2012850	1062	cell division protein ZapE
KPN_RS09815	Chromosome	KPN_01821						√	2.72804	1.44786	7.03175e-05						√	5.39884	2.43265	0.000124567		2012948	2013628	681	magnesium transporter
KPN_RS09820	Chromosome	KPN_01822							1.49948	0.584464	0.297385							1.09645	0.132841	0.808036		2014216	2015622	1407	MFS transporter
KPN_RS09825	Chromosome	KPN_01823							1.4483	0.534364	0.405145							0.685695	-0.544361	0.538153		2015663	2015977	315	molecular chaperone TorD
KPN_RS09830	Chromosome	KPN_01824							1.16342	0.218378	0.364021							0.872673	-0.196488	0.452452		2016214	2017095	882	LysR family transcriptional regulator
KPN_RS09835	Chromosome	KPN_01825							1.19003	0.251002	0.368863						√	2.31068	1.20832	0.000730365		2017245	2019545	2301	anaerobic dehydrogenase typically selenocysteine-containing
KPN_RS09840	Chromosome	KPN_01826							0.751306	-0.412527	0.146076						√	0.408673	-1.29098	0.0017977		2019861	2020778	918	hypothetical protein
KPN_RS09845	Chromosome	KPN_01827							1.0125	0.0179271	0.932183							2.28482	1.19208	0.0741621		2021028	2021951	924	cation diffusion facilitator transporter
KPN_RS09855	Chromosome	KPN_01829							0.703978	-0.506397	0.391216						√	0.496125	-1.01123	0.00711586		2022173	2022859	687	amino acid ABC transporter substrate-binding protein
KPN_RS09860	Chromosome	KPN_01830							0.880005	-0.184417	0.407238							0.705295	-0.503702	0.100932		2022861	2023730	870	histidine kinase
KPN_RS09865	Chromosome	KPN_01831							1.16569	0.221188	0.259639						√	0.343629	-1.54108	3.41902e-05		2023835	2024266	432	peroxiredoxin
KPN_RS09870	Chromosome	KPN_01832							1.46881	0.554646	0.192278						√	0.280704	-1.83288	1.05493e-05		2024380	2024526	147	hypothetical protein
KPN_RS09875	Chromosome	KPN_01833							1.57769	0.657815	0.177854						√	0.334286	-1.58085	2.80575e-05		2024542	2024946	405	TIGR00156 family protein
KPN_RS09880	Chromosome	KPN_01834							0.809419	-0.305041	0.622797						√	0.404599	-1.30544	0.00501589		2025091	2025594	504	hypothetical protein
KPN_RS09885	Chromosome	KPN_01835							0.285859	-1.80662	0.0831578						√	0.288719	-1.79226	0.00135985		2025603	2026049	447	DUF421 domain-containing protein
KPN_RS09890	Chromosome	KPN_01837							2.33687	1.22458	0.0701976						√	0.291816	-1.77687	0.000775909		2026368	2027363	996	short-chain dehydrogenase
KPN_RS09895	Chromosome	KPN_01838							0.775147	-0.367457	0.395909						√	0.558959	-0.839186	0.00915951		2027360	2028985	1626	glycosidase
KPN_RS09900	Chromosome	KPN_01839							1.55332	0.635358	0.464443							0.600511	-0.735736	0.086694		2029025	2029207	183	hypothetical protein
KPN_RS09905	Chromosome	KPN_01840							0.844246	-0.244265	0.820138							0.727611	-0.458761	0.357052		2029224	2029730	507	hypothetical protein
KPN_RS09915	Chromosome	KPN_01841							1.69649	0.762552	0.259041						√	0.390908	-1.3551	0.0312935		2030335	2030520	186	hypothetical protein
KPN_RS09920	Chromosome	KPN_01842							1.26282	0.336654	0.362533						√	0.147381	-2.76238	4.88689e-07		2031176	2032090	915	NAD(P)-dependent oxidoreductase
KPN_RS09925	Chromosome	KPN_01843							1.03607	0.0511214	0.829096							1.36466	0.448536	0.272545		2032287	2032532	246	hypothetical protein
KPN_RS09930	Chromosome	KPN_01844							1.12569	0.170805	0.48761						√	3.36502	1.75062	0.000879297		2032600	2033493	894	LysR family transcriptional regulator
KPN_RS09935	Chromosome	KPN_01845						√	2.31055	1.20823	0.0408341							1.18488	0.244745	0.810434		2033607	2034458	852	MBL fold metallo-hydrolase
KPN_RS09940	Chromosome	rpsV							1.2107	0.275842	0.143842						√	0.474954	-1.07414	0.00242817		2034636	2034776	141	30S ribosomal protein S22
KPN_RS09945	Chromosome								0.455737	-1.13373	0.111601							2.15576	1.1082	0.32275		2034773	2034901	129	hypothetical protein
KPN_RS09950	Chromosome	sfcA						√	1.90245	0.927859	0.000761156							1.04682	0.0660166	0.828021		2034958	2036655	1698	NAD-dependent malic enzyme
KPN_RS09955	Chromosome	KPN_01848							0.471909	-1.08342	0.0801695							0.781696	-0.35532	0.765353		2036839	2037534	696	hypothetical protein
KPN_RS09960	Chromosome	KPN_01849							0.367633	-1.44366	0.108199							0.2366	-2.07948	0.130534		2037531	2038217	687	hypothetical protein
KPN_RS09965	Chromosome	KPN_01850							1.37264	0.456949	0.235705						√	0.455535	-1.13437	0.0104898		2038579	2040294	1716	ABC transporter
KPN_RS09970	Chromosome	KPN_01851							1.26018	0.333632	0.567561						√	3.41797	1.77314	0.0166471		2040331	2041284	954	MarR family transcriptional regulator
KPN_RS09975	Chromosome	KPN_01852							0.662247	-0.594559	0.120811							1.08848	0.122312	0.775368		2041458	2042057	600	pyrophosphatase
KPN_RS09985	Chromosome	adhP							1.06812	0.095073	0.467762						√	0.634404	-0.656527	0.0125676		2042310	2043320	1011
KPN_RS09990	Chromosome	KPN_01854							0.821673	-0.283364	0.687132						√	4.75116	2.24828	0.0274539		2043490	2045112	1623	ABC transporter substrate binding protein
KPN_RS09995	Chromosome	KPN_01855							1.1201	0.163625	0.835603							6.13918	2.61805	0.0657665		2045123	2046067	945	peptide ABC transporter permease
KPN_RS10005	Chromosome	KPN_01857							0.609835	-0.713509	0.385525							2.15018	1.10446	0.222199		2046909	2048525	1617	ABC transporter ATP-binding protein
KPN_RS10020	Chromosome	KPN_01860							1.14003	0.189067	0.326275							1.20289	0.266504	0.48049		2050619	2051773	1155	MFS transporter AraJ
KPN_RS10025	Chromosome	KPN_01861							1.72784	0.788968	0.351854							2.26388	1.1788	0.0826536		2052038	2052478	441	glyoxalase/bleomycin resistance/dioxygenase family protein
KPN_RS10030	Chromosome	KPN_01862							1.1454	0.195852	0.668156							0.714373	-0.48525	0.0555845		2052546	2053364	819	polyphosphate kinase 2
KPN_RS10035	Chromosome	KPN_01863							1.12345	0.167935	0.855924						√	0.212632	-2.23357	0.015978		2053543	2053728	186	hypothetical protein
KPN_RS10040	Chromosome	fdnI						√	1.8669	0.900646	0.0135484							1.25969	0.333069	0.660141		2054104	2054760	657	formate dehydrogenase cytochrome b556 subunit
KPN_RS10045	Chromosome	fdnH						√	1.76366	0.818571	0.0356146							1.04204	0.0594156	0.933323		2054753	2055637	885	formate dehydrogenase subunit beta
KPN_RS10050	Chromosome	fdnG						√	1.85442	0.89097	0.00414391							0.973569	-0.0386445	0.943853		2055649	2058060	2412	formate dehydrogenase-N subunit alpha
KPN_RS10055	Chromosome								1.43857	0.524633	0.238547							0.492525	-1.02173	0.237622		2058109	2058696	588	sulfate ABC transporter substrate-binding protein
KPN_RS10060	Chromosome	yddG							0.932419	-0.100949	0.689119							0.908153	-0.138993	0.752535		2058922	2059800	879	aromatic amino acid exporter
KPN_RS10065	Chromosome	KPN_01869							0.851058	-0.23267	0.831928							0.909734	-0.136483	0.826035		2059797	2060570	774	1%2C6-dihydroxycyclohexa-2%2C4-diene-1-carboxylate dehydrogenase
KPN_RS10070	Chromosome	KPN_01870							0.469133	-1.09193	0.383259							0.244855	-2.03	0.0757067		2060580	2061596	1017	NADH oxidase
KPN_RS10080	Chromosome	KPN_01872							1.28036	0.356552	0.799977							0.8749	-0.19281	0.785561		2062091	2063473	1383	3-phenylpropionate dioxygenase
KPN_RS10085	Chromosome	KPN_01873							0.793278	-0.334101	0.756484							0.584847	-0.773869	0.154604		2063583	2064509	927	catechol 1%2C2-dioxygenase
KPN_RS10090	Chromosome	KPN_01874							0.952735	-0.0698535	0.852596						√	0.441542	-1.17938	0.017852		2064576	2064866	291	muconolactone delta-isomerase
KPN_RS10095	Chromosome	KPN_01875							1.44776	0.533825	0.164245							0.880381	-0.183799	0.660062		2064886	2066004	1119	muconate cycloisomerase
KPN_RS10100	Chromosome	KPN_01876							1.72899	0.789925	0.0629061							1.2684	0.343009	0.164241		2066258	2067055	798	IclR family transcriptional regulator
KPN_RS10105	Chromosome	smvA						√	1.75398	0.810632	0.0388739						√	2.22389	1.15309	0.000415222		2067050	2068549	1500	MFS transporter
KPN_RS10110	Chromosome	KPN_01878							1.20781	0.27239	0.23462						√	1.65208	0.724286	0.00661973		2068673	2069248	576	TetR family transcriptional regulator
KPN_RS10115	Chromosome								1.48772	0.573102	0.311982						√	0.219483	-2.18782	0.000111935		2069423	2070805	1383	nitrate/nitrite transporter
KPN_RS10120	Chromosome	narZ							1.28863	0.365837	0.400901						√	0.166243	-2.58863	8.65904e-06		2070920	2074660	3741	nitrate reductase subunit alpha
KPN_RS10125	Chromosome	narY							1.1951	0.257132	0.505652						√	0.244426	-2.03253	5.33209e-05		2074657	2076201	1545	nitrate reductase subunit beta
KPN_RS10130	Chromosome	narW							1.87101	0.903814	0.181217						√	0.168989	-2.565	0.00190349		2076201	2076896	696	nitrate reductase molybdenum cofactor assembly chaperone
KPN_RS10135	Chromosome	narV							0.487529	-1.03644	0.141097						√	0.361673	-1.46724	0.00322935		2076893	2077573	681	respiratory nitrate reductase subunit gamma
KPN_RS10140	Chromosome	nhoA							0.92551	-0.111679	0.64763							1.29079	0.368256	0.17747		2078002	2078847	846	N-hydroxyarylamine O-acetyltransferase
KPN_RS10145	Chromosome	KPN_01885							1.19074	0.251858	0.686534							0.814067	-0.296781	0.650311		2078924	2080579	1656	ABC transporter permease
KPN_RS10150	Chromosome	KPN_01886							2.07051	1.04999	0.125626							1.74674	0.804664	0.146062		2080637	2081605	969	ABC transporter substrate-binding protein
KPN_RS10160	Chromosome	yddH							0.942959	-0.0847331	0.705081							0.781587	-0.355523	0.193109		2082518	2083099	582	hypothetical protein
KPN_RS10165	Chromosome	KPN_01889						√	0.422612	-1.24259	0.00357554						√	0.588315	-0.765338	0.0352832		2083154	2083978	825	transcriptional activator RhaS
KPN_RS10170	Chromosome	KPN_01890							1.62779	0.702912	0.344122							0.722765	-0.468402	0.410669		2084183	2085751	1569	sugar hydrolase
KPN_RS10175	Chromosome	KPN_01891							0.675786	-0.565362	0.404581							0.712411	-0.489219	0.329466		2085775	2087157	1383	sugar transporter
KPN_RS10180	Chromosome	KPN_01892							0.674243	-0.568658	0.448379							1.93808	0.954625	0.436155		2087201	2088817	1617	maltoporin
KPN_RS10185	Chromosome	KPN_01894							0.7573	-0.401064	0.469034							0.5936	-0.752438	0.160085		2089384	2089680	297	transcriptional regulator
KPN_RS10190	Chromosome	ydcE							0.902277	-0.148358	0.526977							1.13884	0.187563	0.465277		2089860	2090087	228	tautomerase PptA
KPN_RS10195	Chromosome	yncG						√	0.138469	-2.85236	0.00806431							0.750072	-0.414899	0.238864		2090158	2090775	618	GST-like protein
KPN_RS10200	Chromosome	KPN_01897							0.668487	-0.581028	0.5231							1.05504	0.0772969	0.88501		2090853	2091731	879	ABC transporter substrate-binding protein
KPN_RS10205	Chromosome	KPN_01898							0.885445	-0.175525	0.829647							0.631866	-0.662309	0.156954		2091743	2092522	780	arginine ABC transporter ATP-binding protein
KPN_RS10210	Chromosome	KPN_01899							2.37553	1.24825	0.350206							1.40174	0.487214	0.382499		2092506	2093432	927	amino acid ABC transporter permease
KPN_RS10215	Chromosome	KPN_01900							1.88927	0.917831	0.305806							2.21572	1.14778	0.183001		2093442	2093951	510	N-acetyltransferase
KPN_RS10220	Chromosome	KPN_01901							0.862747	-0.21299	0.82171							1.25687	0.32984	0.614562		2093963	2094895	933	ABC transporter substrate-binding protein
KPN_RS10225	Chromosome								1.72654	0.787886	0.555129							1.06448	0.0901554	0.882686		2094913	2096226	1314	monooxygenase
KPN_RS10240	Chromosome	KPN_01904							1.2562	0.329064	0.369528							1.47323	0.558979	0.369346		2098461	2099012	552	adenylate kinase
KPN_RS10245	Chromosome	KPN_01905							1.08606	0.11911	0.620362							1.35692	0.440337	0.140948		2099286	2100173	888	LysR family transcriptional regulator
KPN_RS10250	Chromosome	ansP							1.0801	0.111169	0.42043							0.701783	-0.510903	0.115377		2100363	2101817	1455	amino acid permease
KPN_RS10255	Chromosome	KPN_01907							0.91848	-0.12268	0.525223						√	2.15553	1.10804	0.00329032		2101868	2102089	222	membrane protein
KPN_RS10260	Chromosome	yncE							1.0836	0.115835	0.683581						√	0.395875	-1.33688	0.00522801		2102258	2103319	1062	hypothetical protein
KPN_RS10265	Chromosome	yncD							1.27047	0.345364	0.133251						√	0.404634	-1.30531	0.000186484		2103577	2105682	2106	TonB-dependent receptor
KPN_RS10270	Chromosome	KPN_01910							0.948128	-0.0768461	0.835194							1.93847	0.954916	0.0597082		2105880	2107586	1707	amidohydrolase
KPN_RS10275	Chromosome	KPN_01911						√	0.634441	-0.656441	0.00101114							1.13165	0.178429	0.419685		2107684	2107983	300	hypothetical protein
KPN_RS10285	Chromosome	KPN_01912						√	0.467199	-1.09789	0.000262499						√	1.41227	0.498021	0.0444692		2108264	2109199	936	pyrimidine-specific ribonucleoside hydrolase RihA
KPN_RS10290	Chromosome	yncB							0.960993	-0.0574018	0.728227						√	1.9791	0.984845	0.000551433		2109263	2110300	1038	NADP-dependent oxidoreductase
KPN_RS10295	Chromosome	KPN_01914							0.717981	-0.477983	0.094795						√	2.71988	1.44354	0.00685068		2110366	2110947	582	LacI family transcriptional regulator
KPN_RS10300	Chromosome	yncA							0.866788	-0.206249	0.45551						√	4.00994	2.00358	3.80836e-05		2111110	2111628	519	N-acetyltransferase
KPN_RS10305	Chromosome	ydcZ							0.958586	-0.0610206	0.829299						√	5.33848	2.41643	0.000583516		2111625	2112074	450	membrane protein
KPN_RS10310	Chromosome	ydcY							0.895254	-0.159631	0.362177							0.788813	-0.342246	0.135106		2112083	2112316	234	hypothetical protein
KPN_RS10315	Chromosome	KPN_01918							0.907195	-0.140516	0.422835							0.731495	-0.451081	0.0648542		2112333	2113931	1599	ABC transporter substrate-binding protein
KPN_RS10325	Chromosome	KPN_01919							0.648943	-0.623835	0.128295						√	0.52112	-0.940313	0.00128285		2114201	2115634	1434	salicylaldehyde dehydrogenase
KPN_RS10330	Chromosome	KPN_01920							0.819246	-0.287631	0.183545							0.999353	-0.000933407	0.997692		2115648	2116397	750	alpha/beta hydrolase
KPN_RS10335	Chromosome	ydcX							1.11863	0.161728	0.556242							0.477243	-1.0672	0.131173		2116486	2116659	174	DUF2566 domain-containing protein
KPN_RS10340	Chromosome	KPN_01922						√	0.711741	-0.490577	0.0337604							1.03182	0.0451983	0.929905		2116999	2117250	252	hypothetical protein
KPN_RS10350	Chromosome	KPN_01923							0.94906	-0.0754287	0.875741						√	2.07297	1.0517	0.0235992		2117734	2117856	123	hypothetical protein
KPN_RS10355	Chromosome	ydcW							1.45182	0.537858	0.0927186						√	0.122736	-3.02636	2.19285e-08		2118197	2119624	1428	1-pyrroline dehydrogenase
KPN_RS10360	Chromosome	ydcV							1.07823	0.108665	0.837761						√	0.257316	-1.95839	0.000122792		2119647	2120453	807	spermidine/putrescine ABC transporter permease
KPN_RS10365	Chromosome	ydcU							0.457838	-1.12709	0.0672977						√	0.169669	-2.5592	3.83401e-06		2120443	2121372	930	ABC transporter permease
KPN_RS10370	Chromosome	ydcT							1.73923	0.798447	0.0959759						√	0.130156	-2.94169	8.29529e-07		2121374	2122387	1014	polyamine ABC transporter ATP-binding protein
KPN_RS10375	Chromosome	ydcS							1.03624	0.0513522	0.876705						√	0.154912	-2.69048	8.65485e-07		2122404	2123549	1146	spermidine/putrescine ABC transporter substrate-binding protein
KPN_RS10380	Chromosome	ydcR							1.02022	0.0288775	0.865058						√	2.10817	1.07599	0.00116587		2123854	2125266	1413	GntR family transcriptional regulator
KPN_RS10385	Chromosome	KPN_01930						√	2.06469	1.04592	0.000761327						√	1.83001	0.87185	0.0264523		2125953	2127350	1398	cytochrome ubiquinol oxidase subunit I
KPN_RS10390	Chromosome	KPN_01931						√	1.94326	0.958481	0.00165168						√	2.24309	1.16549	0.0134082		2127350	2128360	1011	ubiquinol oxidase subunit II%2C cyanide insensitive
KPN_RS10395	Chromosome	KPN_01932						√	2.12357	1.08649	0.0449678						√	3.30445	1.72441	0.04821		2128360	2128485	126	DUF2474 domain-containing protein
KPN_RS10400	Chromosome							√	2.05391	1.03837	0.000795283						√	1.98558	0.98956	0.0349748		2128581	2128883	303	hypothetical protein
KPN_RS10405	Chromosome							√	2.56431	1.35857	0.0208048						√	77.6741	6.27936	2.37168e-08		2129032	2129262	231	hypothetical protein
KPN_RS10410	Chromosome	ydcP						√	1.34251	0.424934	0.00734324							1.02143	0.0305842	0.92011		2129275	2131236	1962	protease
KPN_RS10420	Chromosome	ydcN							0.981755	-0.0265651	0.889397						√	1.54053	0.623427	0.0229058		2131448	2132017	570	XRE family transcriptional regulator
KPN_RS10425	Chromosome	ydcO							1.38875	0.473786	0.354005							1.33295	0.414628	0.673593		2132203	2133369	1167	membrane protein
KPN_RS10430	Chromosome	KPN_01937							0.792966	-0.334669	0.103474						√	1.69856	0.764315	0.00797716		2133346	2134214	869	AraC family transcriptional regulator
KPN_RS10435	Chromosome	KPN_01938							1.24509	0.316255	0.458666							2.07501	1.05312	0.13546		2134395	2135291	897	membrane protein
KPN_RS10440	Chromosome	ydcL							0.89075	-0.166907	0.229385						√	0.716042	-0.481884	0.0461066		2135338	2136006	669	DUF3313 domain-containing protein
KPN_RS10445	Chromosome	tehB							0.835509	-0.259272	0.137251							1.11949	0.162846	0.58117		2136267	2136863	597	tellurite resistance methyltransferase TehB
KPN_RS10450	Chromosome	tehA							1.14525	0.195659	0.439186						√	2.71377	1.4403	0.00108316		2136860	2137864	1005	dicarboxylate transporter/tellurite-resistance protein TehA
KPN_RS10455	Chromosome	ydcK							0.895705	-0.158905	0.747596							0.732424	-0.449248	0.0629688		2137976	2138956	981	hypothetical protein
KPN_RS10460	Chromosome	rimL							1.03961	0.0560403	0.748503						√	2.45393	1.29509	0.00023023		2138942	2139520	579	ribosomal protein L7/L12-serine acetyltransferase
KPN_RS10465	Chromosome	ydcG							1.03634	0.0514953	0.692454						√	2.53147	1.33998	8.12763e-05		2139574	2141229	1656	glucan biosynthesis protein D
KPN_RS10470	Chromosome	KPN_01945							1.12331	0.167755	0.673218							1.06268	0.0877111	0.684661		2141667	2142755	1089	NAD(P)-dependent alcohol dehydrogenase
KPN_RS10475	Chromosome	KPN_01946							0.85527	-0.225548	0.180799							0.795118	-0.330759	0.15492		2142802	2144307	1506	carboxylesterase
KPN_RS10480	Chromosome	ydcJ							1.15713	0.210545	0.622081						√	0.365766	-1.45101	0.000268667		2144349	2145692	1344	DUF1338 domain-containing protein
KPN_RS10485	Chromosome	KPN_01948							1.26677	0.341153	0.795442						√	2.68278	1.42373	0.0119315		2145932	2146672	741	protocatechuate 3%2C4-dioxygenase subunit beta
KPN_RS10490	Chromosome	KPN_01949							1.35255	0.435677	0.747672						√	3.76514	1.9127	0.00583742		2146669	2147289	621	protocatechuate 3%2C4-dioxygenase subunit alpha
KPN_RS10495	Chromosome	ydcI							1.49723	0.582297	0.395285						√	2.69515	1.43037	0.000757519		2147467	2148390	924	LysR family transcriptional regulator
KPN_RS10500	Chromosome	KPN_01951							0.93212	-0.101412	0.769064							0.697525	-0.519683	0.195283		2148691	2151064	2374	glucose dehydrogenase
KPN_RS10505	Chromosome	KPN_01952						√	1.57291	0.653435	0.000324297							1.41672	0.502558	0.0571373		2151134	2152252	1119	S-(hydroxymethyl)glutathione dehydrogenase/class III alcohol dehydrogenase
KPN_RS10510	Chromosome	frmR						√	1.80325	0.850601	0.00671131						√	3.74738	1.90588	0.00120362		2152277	2152552	276	hypothetical protein
KPN_RS10515	Chromosome	cybB						√	2.47767	1.30898	0.00011905						√	9.77985	3.28981	2.49044e-08		2152657	2153184	528	cytochrome b561
KPN_RS10520	Chromosome							√	2.3992	1.26255	0.00105742						√	2.34436	1.22919	0.000760954		2153444	2153806	363	hypothetical protein
KPN_RS10525	Chromosome	KPN_01955							0.887675	-0.171897	0.47151							1.16918	0.225497	0.484437		2153816	2154001	186	hypothetical protein
KPN_RS10530	Chromosome	KPN_01956							0.698283	-0.518116	0.118523							0.859496	-0.218437	0.571059		2154244	2154708	465	HxlR family transcriptional regulator
KPN_RS10535	Chromosome	KPN_01957							1.0505	0.0710723	0.901036							2.12616	1.08825	0.109514		2154902	2156056	1155	MFS transporter
KPN_RS10540	Chromosome	add							0.82735	-0.273431	0.0582452						√	2.04407	1.03144	0.00281979		2156214	2157215	1002	adenosine deaminase
KPN_RS10545	Chromosome	ydgJ							1.22135	0.288473	0.0856177							1.31379	0.393739	0.109468		2157251	2158291	1041	oxidoreductase
KPN_RS10550	Chromosome	KPN_01961							1.18613	0.246263	0.179728							0.881142	-0.182554	0.661631		2158735	2160105	1371	6-phospho-beta-glucosidase
KPN_RS10555	Chromosome	ydgT							1.19397	0.255765	0.124199							0.996494	-0.00506668	0.986357		2160322	2160537	216	nucleoid-associated protein
KPN_RS10560	Chromosome	ydgK							1.24944	0.321278	0.060773							1.18613	0.246262	0.444199		2160613	2161053	441	membrane protein
KPN_RS10565	Chromosome	rnfA						√	1.63133	0.706046	0.000795603							1.04974	0.0700256	0.869799		2161132	2161713	582	electron transport complex subunit A
KPN_RS10570	Chromosome	rnfB						√	1.79313	0.842477	0.000343907							1.20182	0.265216	0.473387		2161713	2162291	579	electron transport complex subunit RsxB
KPN_RS10575	Chromosome	rnfC						√	1.25507	0.327765	0.0254484							1.37063	0.454839	0.144044		2162284	2164431	2148	electron transport complex subunit RsxC
KPN_RS10580	Chromosome	rnfD							1.15245	0.204704	0.170953							0.660365	-0.598664	0.274401		2164432	2165484	1053	electron transport complex subunit D
KPN_RS10585	Chromosome	rnfG							1.14318	0.193053	0.203637							0.748005	-0.41888	0.301412		2165495	2166115	621	electron transport complex subunit G
KPN_RS10590	Chromosome	rnfE							1.19641	0.258714	0.104811							1.07852	0.109048	0.775764		2166118	2166816	699	electron transport complex subunit E
KPN_RS10595	Chromosome	nth							1.11641	0.158867	0.261719							0.856533	-0.223419	0.533873		2166818	2167453	636	endonuclease III
KPN_RS10600	Chromosome	KPN_01971							0.553431	-0.853524	0.296328							0.78708	-0.345418	0.665831		2167613	2167870	258	hypothetical protein
KPN_RS10605	Chromosome	ydgR						√	0.523411	-0.933983	1.91739e-05							0.893365	-0.162678	0.487126		2168061	2169566	1506	dipeptide/tripeptide permease A
KPN_RS10610	Chromosome	gst						√	0.746549	-0.421691	0.0128149						√	1.5799	0.659832	0.00942625		2169677	2170282	606	glutathione S-transferase
KPN_RS10615	Chromosome	pdxY						√	0.695487	-0.523904	0.00234054							1.30042	0.378974	0.11904		2170324	2171184	861	pyridoxal kinase
KPN_RS10620	Chromosome	tyrS							1.11759	0.160391	0.243701						√	2.27319	1.18472	0.000260744		2171246	2172520	1275	tyrosine--tRNA ligase
KPN_RS10625	Chromosome	pdxH						√	1.24383	0.31479	0.032533							1.05221	0.0734282	0.764851		2172645	2173301	657	pyridoxine/pyridoxamine 5'-phosphate oxidase
KPN_RS10630	Chromosome	ydhA						√	4.51968	2.17622	2.75215e-07						√	2.3933	1.259	0.00319229		2173359	2173682	324	lysozyme inhibitor
KPN_RS10635	Chromosome	ydhH						√	1.58706	0.666361	0.000991533						√	2.67552	1.41982	5.56535e-05		2173775	2174899	1125	anhydro-N-acetylmuramic acid kinase
KPN_RS10640	Chromosome	slyB						√	1.77696	0.829412	8.71413e-05						√	2.37756	1.24948	7.49123e-05		2175166	2175633	468	hypothetical protein
KPN_RS10645	Chromosome	KPN_01980							0.748256	-0.418395	0.24655						√	0.253697	-1.97882	0.0387471		2175856	2177217	1362	GGDEF domain-containing protein
KPN_RS10650	Chromosome	slyA						√	0.762151	-0.391852	0.0107951							0.78034	-0.357826	0.102054		2177251	2177691	441	MarR family transcriptional regulator
KPN_RS10655	Chromosome	ydhI							0.794628	-0.331648	0.344681							1.05875	0.0823568	0.907459		2177864	2178100	237	DUF1656 domain-containing protein
KPN_RS10660	Chromosome	ydhJ							1.01981	0.0282961	0.907884							1.19833	0.261026	0.580889		2178111	2179007	897	membrane protein
KPN_RS10665	Chromosome	ydhK							0.906529	-0.141575	0.577622							2.21131	1.1449	0.0633293		2179007	2181031	2025	fusaric acid resistance protein
KPN_RS10670	Chromosome	sodC							1.13781	0.18626	0.408914						√	0.495791	-1.0122	0.000652386		2181024	2181545	522	superoxide dismutase
KPN_RS10675	Chromosome	ydhF						√	0.793214	-0.334218	0.0329112						√	0.506907	-0.980207	0.000837513		2181615	2182511	897	oxidoreductase
KPN_RS10680	Chromosome	ydhL							0.622154	-0.684656	0.207657							0.643796	-0.635324	0.19475		2182560	2182799	240	DUF1289 domain-containing protein
KPN_RS10685	Chromosome	ydhM							1.04646	0.0655166	0.703507						√	3.1188	1.64099	0.00042183		2182942	2183541	600	transcriptional regulator
KPN_RS10690	Chromosome	nemA						√	1.31224	0.392037	0.0370587						√	3.26367	1.70649	2.4944e-05		2183595	2184692	1098	alkene reductase
KPN_RS10695	Chromosome	gloA						√	0.784866	-0.349482	0.0435576						√	2.03673	1.02626	0.000378897		2184771	2185178	408	lactoylglutathione lyase
KPN_RS10700	Chromosome	rnt							1.0445	0.0628112	0.658574						√	1.92717	0.946488	0.0176073		2185316	2185963	648	ribonuclease T
KPN_RS10705	Chromosome	ydhD						√	1.30161	0.380295	0.0100419						√	2.41212	1.2703	5.88437e-05		2186011	2186358	348	glutaredoxin
KPN_RS10710	Chromosome	ydhO							1.21609	0.282247	0.0779407						√	0.666515	-0.58529	0.0471119		2186699	2187571	873	endopeptidase
KPN_RS10715	Chromosome								1.64368	0.716927	0.120222							0.619234	-0.691443	0.146078		2187526	2188011	486	AraC family transcriptional regulator
KPN_RS10720	Chromosome	sodB							0.835082	-0.26001	0.0964993						√	0.368671	-1.43959	7.56824e-05		2188481	2189062	582	superoxide dismutase
KPN_RS10725	Chromosome	ydhP						√	1.55907	0.640684	0.0289203						√	3.57179	1.83665	0.000113762		2189124	2190290	1167	MFS transporter
KPN_RS10735	Chromosome	purR						√	1.87558	0.90734	1.94648e-05						√	0.53535	-0.901445	0.00213211		2190842	2191867	1026	PurR family transcriptional regulator
KPN_RS10740	Chromosome	ydhB							0.955031	-0.066381	0.737606						√	2.74111	1.45476	0.000794433		2191794	2192798	1005	LysR family transcriptional regulator
KPN_RS10745	Chromosome	ydhC							1.09978	0.13721	0.435288						√	16.6216	4.05499	1.29394e-07		2192911	2194092	1182	Bcr/CflA family multidrug efflux MFS transporter
KPN_RS10750	Chromosome	cfa						√	0.621332	-0.686563	0.000776118						√	0.578692	-0.789132	0.00370963		2194385	2195533	1149	cyclopropane-fatty-acyl-phospholipid synthase
KPN_RS10755	Chromosome	ribC							1.00542	0.00780071	0.958087						√	1.53306	0.61641	0.0152932		2195570	2196205	636	riboflavin synthase subunit alpha
KPN_RS10760	Chromosome	norM							1.15523	0.20818	0.201545						√	0.437013	-1.19425	0.00183489		2196435	2197808	1374	multidrug resistance protein MdtK
KPN_RS10765	Chromosome	asr							2.33336	1.22241	0.20947						√	3.05874	1.61294	0.0210054		2197984	2198277	294	acid-shock protein
KPN_RS10770	Chromosome	KPN_02004							1.08903	0.123041	0.398587						√	2.13159	1.09193	0.000774725		2198418	2198996	579	Rossman fold protein%2C TIGR00730 family
KPN_RS10775	Chromosome	KPN_02005							0.553563	-0.853181	0.0654241							3.85916	1.94829	0.0862164		2199251	2199327	77	tRNA-Val
KPN_RS10780	Chromosome	KPN_02006						√	0.546746	-0.871057	0.0213831							0.923718	-0.114475	0.903808		2199332	2199408	77	tRNA-Val
KPN_RS10785	Chromosome	KPN_02007							0.90879	-0.137981	0.651959							0.876834	-0.189624	0.899133		2199413	2199489	77	tRNA-Val
KPN_RS10800	Chromosome	KPN_02008							0.978462	-0.0314123	0.944849							1.04777	0.0673225	0.860622		2201182	2201934	753	short-chain dehydrogenase/reductase
KPN_RS10805	Chromosome	KPN_02009							0.792217	-0.336032	0.341569						√	1.97268	0.980153	0.0334989		2202033	2202959	927	AraC family transcriptional regulator
KPN_RS10810	Chromosome	KPN_02010							0.878202	-0.187375	0.314244						√	1.68475	0.752539	0.0362787		2202956	2203840	885	LysR family transcriptional regulator
KPN_RS10820	Chromosome								0.699512	-0.515579	0.533122							2.42757	1.27951	0.168531		2204519	2205355	837	MBL fold metallo-hydrolase
KPN_RS10825	Chromosome							√	2.73975	1.45404	9.93238e-05						√	17.8553	4.15828	1.17717e-08		2205443	2205592	150	hypothetical protein
KPN_RS10830	Chromosome							√	1.66078	0.731865	0.00662195						√	13.0586	3.70693	2.42383e-08		2205994	2206428	435	hypothetical protein
KPN_RS10835	Chromosome							√	1.74927	0.806752	0.0175363						√	5.69172	2.50886	1.25752e-05		2206474	2207190	717	hypothetical protein
KPN_RS10840	Chromosome	KPN_02013							2.27326	1.18476	0.139278						√	7.84463	2.97171	0.00141406		2207274	2207483	210	hypothetical protein
KPN_RS10850	Chromosome	KPN_02014							1.17503	0.232703	0.0962068						√	4.49913	2.16964	1.0823e-06		2207796	2208431	636	carbonic anhydrase
KPN_RS10855	Chromosome	KPN_02015							0.830203	-0.268464	0.309321							1.12429	0.169019	0.526298		2208681	2209310	630	amino acid exporter
KPN_RS10860	Chromosome	KPN_02016							0.807718	-0.308076	0.150273							1.2347	0.30416	0.334588		2209315	2210085	771	decarboxylase
KPN_RS10865	Chromosome	KPN_02017							0.762507	-0.391178	0.319339						√	3.15701	1.65856	0.00502717		2210176	2210559	384	bleomycin resistance protein
KPN_RS10870	Chromosome	KPN_02018							1.08246	0.11431	0.750327						√	2.35165	1.23367	0.00197075		2210591	2211274	684	chloramphenicol acetyltransferase
KPN_RS10875	Chromosome	KPN_02019							0.457109	-1.12939	0.0985506							2.35137	1.2335	0.0922509		2211619	2213322	1704	ABC transporter substrate-binding protein
KPN_RS10895	Chromosome	KPN_02023							1.1728	0.229957	0.743427							0.426437	-1.2296	0.227361		2216246	2217217	972	ABC transporter ATP-binding protein
KPN_RS10900	Chromosome	KPN_02024						√	3.83172	1.93799	2.88237e-08							1.39683	0.48216	0.0533822		2217583	2218110	528	membrane protein
KPN_RS10905	Chromosome	KPN_02025							0.996334	-0.00529805	0.972669							0.8469	-0.239737	0.423478		2218228	2218716	489	diguanylate cyclase
[truncated: 3,008 more rows]

## Sheet: qRT-PCR primers
	rpoB
	Fwd:	GAT CCG TGG CGT GAC TTA TT
	Rev:	GCC CAT GTA GAC TTC TTG TTC T
	Probe:	/56-FAM/AAA CTG CGT /ZEN/CTG GTG ATC TAC GAG C/3IABkFQ/
	marA
	Fwd:	GGG CGG AAC ATC GAA ATA GT
	Rev:	AGC AGA GTA ATG AGC CAA TCC
	Probe:	/56-FAM/TAC CTG GCG /ZEN/GAA CGC TAT GGT TTC /3IABkFQ/
	ramA
	Fwd:	CAA CCG CTG CGT ATT GAT G
	Rev:	CAG CTT CCT TTC GCG AAT ATA G
	Probe:	/56-FAM/AAC AGC CGT /ZEN/TGC AGA TGC CAT TTC /3IABkFQ/
	uspG
	Fwd:	TGC GTG AGC CAA TAA CTA CC
	Rev:	GCA TTG ACC CGT CTC GTA TC
	Probe:	/56-FAM/AG CTC GTT G/Zen/A CCA TAT CGC GCA /3IABkFQ/
	acrB
	Fwd:	GAT CAA CGG ATC TTC CCA CTC
	Rev:	AGG ATG CCA ACC ATC TGA ATA A
	Probe:	/56-FAM/CA GGG CGA A/Zen/A CCA TTG ATG ACG TT/3IABkFQ/
	malK
	Fwd:	CGT ATG ATT GCC GGG TTA GA
	Rev:	GGG ATA GAG TGC ATA AGA CTG G
	Probe:	/56-FAM/TGT TTA TCG /ZEN/GTG ACA CCC GCA TGA /3IABkFQ/
	manX
	Fwd:	ACG TTG GCT GGA TCG ATT T
	Rev:	ATA GCA CGC CTT TAC TGG TAT C
	Probe:	/56-FAM/CGA GAA ATA /ZEN/CAA CGC CCA GTT GGC /3IABkFQ/
